# Supplementary material for: Evaluating Normalization Methods for Robust Spectral Performance Assessments of Hyperspectral Imaging Cameras
Source: Biosensors (Basel). 2025 Jan 4;15(1):20. doi: 10.3390/bios15010020 (PMC11763101; doi:10.3390/bios15010020)
Supplement: Supplementary file 1 [file biosensors-15-00020-s001.zip]

Archive with 1 entries (1 files):
- biosensors-3327685-supplementary.xlsx
