# Supplementary material for: Evaluating Normalization Methods for Robust Spectral Performance Assessments of Hyperspectral Imaging Cameras
Source: Biosensors (Basel). 2025 Jan 4;15(1):20. doi: 10.3390/bios15010020 (PMC11763101; doi:10.3390/bios15010020)
Supplement: Supplementary file 1 [file biosensors-15-00020-s001.zip › biosensors-3327685-supplementary.xlsx]

## Sheet: Readme
For more details, please refer to: Mazdeyasna, S.; Arefin, M.S.; Fales, A.; Leavesley, S.J.; Pfefer, T.J.; Wang, Q. Evaluating Normalization Methods for Robust Spectral Performance Assessments of Hyperspectral Imaging Cameras. Biosensors 2025, 15
Spectral Acquisition (Setup)
Data obtained using Hyperspectral Camera (HinaLea) and two different light sources (Tungsten Halogen (TH) and Xenon (Xe))
Camera was setup in line with target (Diffuse reflectance standards). The light sources were kept at a fixed angle with respect to the camera
Three measurements were obtained, and each reflectance values presented here is an average of three measurements
	Name:	Explanation:
Abbreviation:
	λ	Wavelength (nm)
	R	Reflectance
	R'	Normalized R
	Scaled R	R that are uniformly scaled based on the maximum and minimum reflectance values across the entire set of spectra being compared.
	Scaled R'	R' that are uniformly scaled based on the maximum and minimum reflectance values across the entire set of spectra being compared.
	EO	Erbium Oxide target, or the reflectance spectrum of the target.
	Red	Red target, or the reflectance spectrum of the target.
	Green	Green target, or the reflectance spectrum of the target.
	Blue	Blue target, or the reflectance spectrum of the target.
	Bias	Mean of difference between the reference spectrum and measured spectrum
	σBias	Standard deviation of the difference between the reference spectrum and measured spectrum
	RMSE	Root mean square error
	r	Pearson correlation coefficient
	LoA	Limits of agreement
	Upper LoA	Upper LoA defined by (Bias+ 1.96* σBias)
	Lower LoA	Lower LoA defined by (Bias- 1.96* σBias)
	Ref	Reference (NIST traceable) reflectance spectrum
	TH	Tungsten Halogen light, or a spectrum captured under the light
	Xe	Xenon light, or a spectrum captured under the light
	Max	A normalization method that scales and shifts a R spectrum based on the maximum R values
	MinMax	A normalization method that scales and shifts a R spectrum based on the minimum and maximum R values
	AUC	A normalization method that scales a R spectrum based on the area under the curve (The area can also be calculated using trapezoidal rule or calculating the total sum. Though trapezoidal rule is more accurate, here, we found similar results for both methods. Hence, we have used total sum method in this excel file. The figures generated in the manuscript is also based on the total sum method)
	Sum	A normalization method that scales a R spectrum based on the sum of all the R values
	Ave	A normalization method that scales a R spectrum based on the average of all the R values
	L2	A normalization method that scales a R spectrum based on the Euclidian distance (L2 norm) of the spectrum
	SNV	Standard Normal Variate normalization. A normalization method that shifts the R spectrum to have a zero mean and then scales it based on the standard deviations.
	Pareto	A normalization method that shifts the R spectrum to have a zero mean and then scales it based on the square root of the standard deviations.
	CP	Centering power normalization. A normalization method that applies a power transformation to the R spectrum followed by shifting the spectrum to have a mean of zero
	Mod	Modified version of a normalization method
	Note on caption (a), (b), etc.	This supplementary Excel file contains all data and corresponding figures. If you see labels like (a), (b), (c) in the figures, they correspond to the subfigures referenced in the manuscript. If not, you may disregard these labels.
Worksheet Summary:
	Summary	Tables summarizing performance evaluation metrics based on different normalization methods for both R, R', scaled R, and scaled R'.
	EO, Red, Green, Blue	Data and plots (reflectance, correlation, and difference plots) of R and R' for the EO, red, green, and blue reflectance targets, respectively.
	*_scaled (*=EO, Red, Green, or Blue)	Data and plots (reflectance, correlation, and difference plots) of scaled R and scaled R' for the * reflectance target.
	Chaudhary, Nogueria, Mallia	Data and plots (reflectance, correlation, and difference plots) of R and R' for healthy and malignant biological tissues, based on the studies by Chaudhary et al. [30] , Nogueria et al. [31], and Mallia et al. [32] respectively.
	Chaudhary_scaled, Nogueria_scaled, Mallia_scaled	Data and plots (reflectance, correlation and difference plots) of scaled R and scaled R' for healthy and malignant biological tissues, based on the studies by Chaudhary et al. [30] , Nogueria et al. [31], and Mallia et al. [32] respectively.
Data organization in each worksheet, expect for the summary combined figures.
	Sections	All data are divided into multiple sections, with several columns shaded in gray. The first section contains wavelength data, the second section contains raw (non-normalized) data, the last section contains intermediate data for the CP normalization method, and all the other sections contain normalized data based on different methods.
	Row 2	Methods applied to process the data as well as corresponding equations
	Row 3-6	Performance Evaluation Metrics
	Row 7-8	Upper and lower LoA
	Row 10	Headlines for data type (R, R difference, R', R'difference)
	Row 11	Headlines for data in each column
		EO_Ref	…
		EO_Xe	…
		…
	Row 12-202	R, R', scaled R, or scaled R' data
	Row 204-212	Statistical parameters (minimum, maximum, standard deviation, average of the data) to calculate scaling factors/performance evaluation metrics
References
[30]	Chaudhry, N.; Albinsson, J.; Cinthio, M.; Kröll, S.; Malmsjö, M.; Rydén, L.; Sheikh, R.; Reistad, N.; Zackrisson, S. Breast Cancer Diagnosis Using Extended-Wavelength–Diffuse Reflectance Spectroscopy (EW-DRS)—Proof of Concept in Ex Vivo Breast Specimens Using Machine Learning. Diagnostics 2023, 13, 3076. https://doi.org/10.3390/diagnostics13193076
[31]	Nogueira, M.S., Maryam, S., Amissah, M. et al. Evaluation of wavelength ranges and tissue depth probed by diffuse reflectance spectroscopy for colorectal cancer detection. Sci Rep 11, 798 (2021). https://doi.org/10.1038/s41598-020-79517-2
[35]	Mallia R, Thomas SS, Mathews A, Kumar R, Sebastian P, Madhavan J, Subhash N. Oxygenated hemoglobin diffuse reflectance ratio for in vivo detection of oral pre-cancer. J Biomed Opt. 2008 Jul-Aug;13(4):041306. doi: 10.1117/1.2952007. PMID: 1902131

## Sheet: Summary
	Quantitative evaluation of normalization methods after uniform scaling (metrics for uniformly scaled R or Rʹ):																									Quantitative evaluation of normalization methods (metrics for R or Rʹ):
		Metrics	Scaled R		Scaled R', Max		Scaled R', MinMax		Scaled R', AUC		Scaled R', SUM		Scaled R', Ave		Scaled R', L2		Scaled R', SNV		Scaled R', Pareto		Scaled R', CP						Metrics	R		R', Max		R', MinMax		R', AUC		R', Sum		R', Ave		R', L2		R', SNV		R', Pareto		R', CP
			Xe	TH	Xe	TH	Xe	TH	Xe	TH	Xe	TH	Xe	TH	Xe	TH	Xe	TH	Xe	TH	Xe	TH						Xe	TH	Xe	TH	Xe	TH	Xe	TH	Xe	TH	Xe	TH	Xe	TH	Xe	TH	Xe	TH	Xe	TH
		Bias	-0.0646279	-0.072741	-0.0643802	-0.00947695	-0.0688941	-0.0252957	-5.7255e-16	-4.9466e-16	-5.7255e-16	-4.9466e-16	-5.78944e-16	-5.99579e-16	-0.0001535	0.000938112	-6.09169e-16	-6.26898e-16	-5.96963e-16	-6.14401e-16	-3.17024e-15	-2.08704e-15					Bias	-0.0348942	-0.0392746	-0.035268	-0.00519155	-0.0688941	-0.0252957	-9.63861e-19	-8.27627e-19	-1.92772e-18	-1.65525e-18	-3.69396e-16	-3.84509e-16	-7.05358e-06	4.31078e-05	-3.45564e-15	-3.60183e-15	-1.08944e-15	-1.135e-15	-1.08813e-15	-7.16123e-16
		σBias	0.0405391	0.0295808	0.0405384	0.0267426	0.0406119	0.0267763	0.0381858	0.0246402	0.0381858	0.0246402	0.0381858	0.0246402	0.0381899	0.0246157	0.0380676	0.0236382	0.0379857	0.0245588	0.0339845	0.0250029					σBias	0.0218881	0.0159714	0.0222072	0.0146498	0.0406119	0.0267763	6.38758e-05	4.12172e-05	0.000127752	8.24345e-05	0.0244006	0.015745	0.00175489	0.00113113	0.220464	0.136898	0.0692964	0.0448021	0.0116768	0.00859078
	EO	RMSE	0.0762337	0.0784965	0.0760234	0.0283061	0.0799193	0.0367844	0.0380857	0.0245756	0.0380857	0.0245756	0.0380857	0.0245756	0.0380901	0.0245691	0.0379678	0.0235762	0.0378861	0.0244944	0.0338955	0.0249374				EO	RMSE	0.0411604	0.0423822	0.0416462	0.0155063	0.0799193	0.0367844	6.37084e-05	4.11092e-05	0.000127417	8.22184e-05	0.0243366	0.0157037	0.0017503	0.00112899	0.219886	0.136539	0.0691148	0.0446847	0.0116462	0.00856826
		r	0.975698	0.990629	0.975698	0.990629	0.975698	0.990629	0.975698	0.990629	0.975698	0.990629	0.975698	0.990629	0.975698	0.990629	0.975698	0.990629	0.975698	0.990629	0.978214	0.990864					r	0.975698	0.990629	0.975698	0.990629	0.975698	0.990629	0.975698	0.990629	0.975698	0.990629	0.975698	0.990629	0.975698	0.990629	0.975698	0.990629	0.975698	0.990629	0.978214	0.990864
		rall																									rall
	Targets	Metrics	Scaled R		Scaled R', Max		Scaled R', MinMax		Scaled R', AUC		Scaled R', SUM		Scaled R', Ave		Scaled R', L2		Scaled R', SNV		Scaled R', Pareto		Scaled R', CP					Targets	Metrics	R		R', Max		R', MinMax		R', AUC		R', Sum		R', Ave		R', L2		R', SNV		R', Pareto		R', CP
			Xe	TH	Xe	TH	Xe	TH	Xe	TH	Xe	TH	Xe	TH	Xe	TH	Xe	TH	Xe	TH	Xe	TH						Xe	TH	Xe	TH	Xe	TH	Xe	TH	Xe	TH	Xe	TH	Xe	TH	Xe	TH	Xe	TH	Xe	TH
		Bias	-0.0257431	-0.00463687	-0.0479153	0.0180389	-0.0446328	0.00402276	-5.18492e-16	-2.04025e-16	-5.18492e-16	-2.04025e-16	-5.01635e-16	-1.74962e-16	0.00674608	0.0195942	-4.7664e-16	-1.49241e-16	-5.07447e-16	-1.76706e-16	-1.17998e-16	-7.39374e-16					Bias	-0.0239305	-0.00431037	-0.0447475	0.0168463	-0.0446328	0.00402276	-2.3614e-18	-1.02176e-18	-4.72281e-18	-2.04352e-18	-8.77716e-16	-3.12723e-16	0.000699295	0.00203113	-1.23461e-15	-4.08051e-16	-7.62624e-16	-2.64477e-16	-8.31214e-17	-5.4988e-16
		σBias	0.0410439	0.0543722	0.0547294	0.0446778	0.0576891	0.0361287	0.0281033	0.0496626	0.0281033	0.0496626	0.0281033	0.0496626	0.0258208	0.0392958	0.0234513	0.0264765	0.0289818	0.0356008	0.0350269	0.0774992					σBias	0.0381539	0.0505437	0.051111	0.041724	0.0576891	0.0361287	0.000127809	0.000225857	0.000255617	0.000451714	0.0488229	0.0862773	0.00267657	0.00407339	0.0597344	0.06744	0.0444402	0.0545896	0.0259607	0.0574396
	Red	RMSE	0.048358	0.0544276	0.0726326	0.0480734	0.0728196	0.0362579	0.0280296	0.0495325	0.0280296	0.0495325	0.0280296	0.0495325	0.026622	0.0438179	0.0233898	0.0264071	0.0289058	0.0355075	0.0349351	0.0772961				Red	RMSE	0.0449529	0.0505952	0.0678306	0.0448952	0.0728196	0.0362579	0.000127474	0.000225265	0.000254947	0.00045053	0.0486949	0.0860512	0.00275963	0.00454214	0.0595778	0.0672632	0.0443237	0.0544465	0.0258926	0.057289
		r	0.998216	0.997726	0.998216	0.997726	0.998216	0.997726	0.998216	0.997726	0.998216	0.997726	0.998216	0.997726	0.998216	0.997726	0.998216	0.997726	0.998216	0.997726	0.998982	0.993375					r	0.998216	0.997726	0.998216	0.997726	0.998216	0.997726	0.998216	0.997726	0.998216	0.997726	0.998216	0.997726	0.998216	0.997726	0.998216	0.997726	0.998216	0.997726	0.998982	0.993375
		rall																									rall
	Targets	Metrics	Scaled R		Scaled R', Max		Scaled R', MinMax		Scaled R', AUC		Scaled R', SUM		Scaled R', Ave		Scaled R', L2		Scaled R', SNV		Scaled R', Pareto		Scaled R', CP					Targets	Metrics	R		R', Max		R', MinMax		R', AUC		R', Sum		R', Ave		R', L2		R', SNV		R', Pareto		R', CP
			Xe	TH	Xe	TH	Xe	TH	Xe	TH	Xe	TH	Xe	TH	Xe	TH	Xe	TH	Xe	TH	Xe	TH						Xe	TH	Xe	TH	Xe	TH	Xe	TH	Xe	TH	Xe	TH	Xe	TH	Xe	TH	Xe	TH	Xe	TH
		Bias	-0.0535606	-0.0345604	-0.0460303	0.0143178	-0.025891	0.00275635	-5.52205e-16	-1.89494e-16	-5.52205e-16	-1.89494e-16	-5.62087e-16	-2.92378e-16	0.00201386	0.0053081	-5.49589e-16	-2.76393e-16	-5.64412e-16	-2.90053e-16	-1.713e-15	-1.18695e-15					Bias	-0.0217444	-0.0140307	-0.0344152	0.0107049	-0.025891	0.00275635	-2.04806e-18	-6.90256e-19	-4.09613e-18	-1.38051e-18	-7.87038e-16	-3.99913e-16	0.000189228	0.000498763	-1.80077e-15	-9.10267e-16	-6.51893e-16	-3.39461e-16	-6.24282e-16	-4.29267e-16
		σBias	0.0389386	0.0340676	0.0367795	0.0192565	0.0457452	0.0176817	0.02607	0.0213585	0.02607	0.0213585	0.02607	0.0213585	0.025861	0.0198795	0.0252454	0.0155664	0.0295496	0.0218103	0.0282367	0.0302796					σBias	0.0158082	0.0138307	0.0274987	0.0143974	0.0457452	0.0176817	9.64494e-05	7.90185e-05	0.000192899	0.000158037	0.0368437	0.0301851	0.00242997	0.00186793	0.0828669	0.0510959	0.0338624	0.0249936	0.0102794	0.0110231
	Green	RMSE	0.066159	0.0484659	0.0588595	0.0239555	0.0524596	0.0178494	0.0260017	0.0213025	0.0260017	0.0213025	0.0260017	0.0213025	0.0258717	0.0205256	0.0251793	0.0155256	0.0294721	0.0217531	0.0281627	0.0302002				Green	RMSE	0.026859	0.0196761	0.0440072	0.0179107	0.0524596	0.0178494	9.61966e-05	7.88114e-05	0.000192393	0.000157623	0.0367471	0.0301059	0.00243098	0.00192864	0.0826497	0.050962	0.0337737	0.0249281	0.0102525	0.0109942
		r	0.996567	0.998695	0.996567	0.998695	0.996567	0.998695	0.996567	0.998695	0.996567	0.998695	0.996567	0.998695	0.996567	0.998695	0.996567	0.998695	0.996567	0.998695	0.997666	0.998187					r	0.996567	0.998695	0.996567	0.998695	0.996567	0.998695	0.996567	0.998695	0.996567	0.998695	0.996567	0.998695	0.996567	0.998695	0.996567	0.998695	0.996567	0.998695	0.997666	0.998187
		rall																									rall
	Targets	Metrics	Scaled R		Scaled R', Max		Scaled R', MinMax		Scaled R', AUC		Scaled R', SUM		Scaled R', Ave		Scaled R', L2		Scaled R', SNV		Scaled R', Pareto		Scaled R', CP					Targets	Metrics	R		R', Max		R', MinMax		R', AUC		R', Sum		R', Ave		R', L2		R', SNV		R', Pareto		R', CP
			Xe	TH	Xe	TH	Xe	TH	Xe	TH	Xe	TH	Xe	TH	Xe	TH	Xe	TH	Xe	TH	Xe	TH						Xe	TH	Xe	TH	Xe	TH	Xe	TH	Xe	TH	Xe	TH	Xe	TH	Xe	TH	Xe	TH	Xe	TH
		Bias	-0.0257398	-0.0314157	-0.0465475	0.000216164	-0.0455864	-0.00546469	3.27835e-16	4.2607e-16	3.27835e-16	4.2607e-16	3.54574e-16	4.88266e-16	0.00474365	0.00656439	-5.49589e-16	-2.76393e-16	3.48761e-16	4.75478e-16	-8.07963e-16	2.03444e-17					Bias	-0.0214432	-0.0261716	-0.0403668	0.000187461	-0.0455864	-0.00546469	1.33056e-18	1.78014e-18	2.66112e-18	3.56027e-18	5.52205e-16	7.68437e-16	0.000474433	0.000656532	9.38168e-16	1.29768e-15	5.52205e-16	7.53324e-16	-5.17329e-16	1.91819e-17
		σBias	0.0362766	0.0345841	0.0460288	0.0187057	0.0467197	0.0148628	0.0269354	0.017382	0.0269354	0.017382	0.0269354	0.017382	0.0258052	0.014125	0.0252454	0.0155664	0.0276438	0.0183277	0.0280815	0.0276514					σBias	0.0302211	0.0288111	0.0399169	0.0162219	0.0467197	0.0148628	0.00011166	7.20565e-05	0.000223319	0.000144113	0.0426539	0.0275256	0.00258088	0.00141271	0.0679615	0.0224944	0.0425301	0.0281972	0.0178651	0.0175914
	Blue	RMSE	0.0444031	0.0466556	0.0653775	0.0186579	0.0651876	0.0157991	0.0268647	0.0173365	0.0268647	0.0173365	0.0268647	0.0173365	0.026171	0.0155423	0.0251793	0.0155256	0.0275714	0.0182796	0.0280079	0.0275789				Blue	RMSE	0.0369911	0.0388675	0.0566966	0.0161805	0.0651876	0.0157991	0.000111367	7.18677e-05	0.000222734	0.000143735	0.0425421	0.0274534	0.00261748	0.00155445	0.0677833	0.0224354	0.0424186	0.0281233	0.0178182	0.0175453
		r	0.997691	0.999747	0.997691	0.999747	0.997691	0.999747	0.997691	0.999747	0.997691	0.999747	0.997691	0.999747	0.997691	0.999747	0.996567	0.998695	0.997691	0.999747	0.998712	0.999779					r	0.997691	0.999747	0.997691	0.999747	0.997691	0.999747	0.997691	0.999747	0.997691	0.999747	0.997691	0.999747	0.997691	0.999747	0.997691	0.999747	0.997691	0.999747	0.998712	0.999779
		rall																									rall
	Note:	The cells filled in blue indicate that the values for these methods are the same.
		The cells filled in green show the best overall results.

## Sheet: EO
		Raw						Normalized: Max, S'=S/max(S)						Normalized: MinMax, S'=[S-min(S)]/[max(S)-min(S)]						Normalized: AUC, S'=S/Area(S)						Normalized: Sum, S'=S/sum(S)						Normalized: Ave, S'=S/average(S)						Normalized: L2, S'=S/sqrt(sum(S^2))						Normalized: SNV, S'=[S-average(S)]/stdev(S)
		Bias	-0.0348942	-0.0392746				Bias	-0.035268	-0.00519155				Bias	-0.0688941	-0.0252957				Bias	-9.63861e-19	-8.27627e-19				Bias	-1.92772e-18	-1.65525e-18				Bias	-3.69396e-16	-3.84509e-16				Bias	-7.05358e-06	4.31078e-05				Bias	-3.45564e-15	-3.60183e-15
		σBias	0.0218881	0.0159714				σBias	0.0222072	0.0146498				σBias	0.0406119	0.0267763				σBias	6.38758e-05	4.12172e-05				σBias	0.000127752	8.24345e-05				σBias	0.0244006	0.015745				σBias	0.00175489	0.00113113				σBias	0.220464	0.136898
		RMSE	0.0411604	0.0423822				RMSE	0.0416462	0.0155063				RMSE	0.0799193	0.0367844				RMSE	6.37084e-05	4.11092e-05				RMSE	0.000127417	8.22184e-05				RMSE	0.0243366	0.0157037				RMSE	0.0017503	0.00112899				RMSE	0.219886	0.136539
		r	0.975698	0.990629				r	0.975698	0.990629				r	0.975698	0.990629				r	0.975698	0.990629				r	0.975698	0.990629				r	0.975698	0.990629				r	0.975698	0.990629				r	0.975698	0.990629
		Upper LoA	0.00800643	-0.00797068				Upper LoA	0.00825822	0.0235221				Upper LoA	0.0107051	0.0271859				Upper LoA	0.000125197	8.07858e-05				Upper LoA	0.000250393	0.000161572				Upper LoA	0.0478251	0.0308602				Upper LoA	0.00343253	0.00226013				Upper LoA	0.432109	0.26832
		Lower LoA	-0.0777948	-0.0705786				Lower LoA	-0.0787941	-0.0339052				Lower LoA	-0.148493	-0.0777773				Lower LoA	-0.000125197	-8.07858e-05				Lower LoA	-0.000250393	-0.000161572				Lower LoA	-0.0478251	-0.0308602				Lower LoA	-0.00344664	-0.00217391				Lower LoA	-0.432109	-0.26832
			R		R difference				R'		R' difference				R'		R' difference				R'		R' difference				R'		R' difference				R'		R' difference				R'		R' difference				R'		R' difference
λ [nm]		EO_Ref	EO_Xe	EO_TH	d_EO_Xe	d_EO_TH		Max_ EO_Ref	Max_EO_Xe	Max_EO_TH	d_Max_EO_Xe	d_Max_EO_TH		MinMax_EO_Ref	MinMax_EO_Xe	MinMax_EO_TH	d_MinMax_EO_Xe	d_MinMax_EO_TH		AUC_EO_Ref	AUC_EO_Xe	AUC_EO_TH	d_AUC_EO_Xe	d_AUC_EO_TH		Sum_EO_Ref	Sum_EO_Xe	Sum_EO_TH	d_sum_EO_Xe	d_sum_EO_TH		Ave_EO_Ref	Ave_EO_Xe	Ave_EO_TH	d_Ave_EO_Xe	d_Ave_EO_TH		L2_EO_Ref	L2_EO_Xe	L2_EO_TH	d_L2_EO_Xe	d_L2_EO_TH		SNV_EO_Ref	SNV_EO_Xe	SNV_EO_TH	d_SNV_EO_Xe	d_SNV_EO_TH
450		0.901247	0.856681	0.822482	-0.0445655	-0.0787647		0.914406	0.869323	0.867361	-0.0450828	-0.0470449		0.843752	0.756351	0.733332	-0.0874008	-0.110421		0.00260274	0.00257308	0.00248284	-2.96515e-05	-0.000119892		0.00520547	0.00514617	0.00496569	-5.9303e-05	-0.000239784		0.994245	0.982918	0.948446	-0.0113269	-0.0457987		0.0715108	0.0706892	0.0682576	-0.000821615	-0.00325317		-0.0522449	-0.153814	-0.493452	-0.101569	-0.441208
452		0.884637	0.845696	0.818658	-0.0389413	-0.065979		0.897555	0.858177	0.863329	-0.0393782	-0.0342253		0.81299	0.735568	0.725225	-0.0774226	-0.0877651		0.00255477	0.00254009	0.0024713	-1.46792e-05	-8.34677e-05		0.00510954	0.00508018	0.0049426	-2.93583e-05	-0.000166935		0.975922	0.970315	0.944038	-0.00560744	-0.0318847		0.0701929	0.0697827	0.0679403	-0.000410157	-0.0022526		-0.218586	-0.267303	-0.535652	-0.0487168	-0.317066
454		0.851927	0.8364	0.818472	-0.0155272	-0.0334551		0.864367	0.848743	0.863133	-0.0156237	-0.00123394		0.752407	0.717979	0.72483	-0.0344283	-0.0275772		0.0024603	0.00251217	0.00247074	5.1864e-05	1.04347e-05		0.00492061	0.00502434	0.00494148	0.000103728	2.08693e-05		0.939836	0.959648	0.943822	0.019812	0.00398604		0.0675975	0.0690157	0.0679248	0.00141821	0.000327381		-0.546185	-0.363348	-0.537711	0.182836	0.00847404
456		0.86909	0.848478	0.828554	-0.0206121	-0.0405365		0.88178	0.860999	0.873765	-0.020781	-0.00801582		0.784195	0.740831	0.746205	-0.043364	-0.03799		0.00250987	0.00254845	0.00250117	3.85757e-05	-8.69727e-06		0.00501974	0.00509689	0.00500235	7.71514e-05	-1.73945e-05		0.958771	0.973507	0.955448	0.0147359	-0.00332236		0.0689593	0.0700123	0.0687615	0.00105301	-0.000197772		-0.374294	-0.238562	-0.426433	0.135731	-0.052139
458		0.904251	0.874647	0.845632	-0.0296043	-0.0586185		0.917455	0.887554	0.891775	-0.0299003	-0.0256794		0.849317	0.790343	0.782415	-0.0589737	-0.0669015		0.00261141	0.00262705	0.00255273	1.56327e-05	-5.86831e-05		0.00522283	0.00525409	0.00510546	3.12655e-05	-0.000117366		0.99756	1.00353	0.975143	0.00597171	-0.022417		0.0717492	0.0721716	0.0701789	0.000422435	-0.0015703		-0.0221549	0.0317978	-0.237926	0.0539527	-0.215771
460		0.926976	0.893473	0.863009	-0.0335038	-0.0639678		0.940512	0.906658	0.9101	-0.0338538	-0.0304123		0.891407	0.825962	0.819256	-0.0654445	-0.0721507		0.00267704	0.00268359	0.00260518	6.54794e-06	-7.18588e-05		0.00535408	0.00536718	0.00521037	1.30959e-05	-0.000143718		1.02263	1.02513	0.99518	0.00250131	-0.0274501		0.0735524	0.073725	0.0716209	0.000172675	-0.00193144		0.205443	0.226297	-0.0461352	0.0208542	-0.251579
462		0.937989	0.906887	0.874711	-0.0311019	-0.0632775		0.951685	0.92027	0.922441	-0.0314148	-0.0292442		0.911803	0.851342	0.844068	-0.0604605	-0.067735		0.00270884	0.00272388	0.00264051	1.50353e-05	-6.83346e-05		0.00541769	0.00544776	0.00528102	3.00706e-05	-0.000136669		1.03478	1.04052	1.00867	0.00574348	-0.0261038		0.0744261	0.0748319	0.0725921	0.000405759	-0.00183403		0.31573	0.364883	0.0830305	0.0491526	-0.2327
464		0.951675	0.921624	0.885956	-0.0300511	-0.0657191		0.965571	0.935225	0.934299	-0.0303463	-0.0312721		0.937152	0.879226	0.867909	-0.057926	-0.0692426		0.00274837	0.00276814	0.00267446	1.9774e-05	-7.3915e-05		0.00549674	0.00553629	0.00534891	3.95479e-05	-0.00014783		1.04988	1.05743	1.02164	0.00755365	-0.0282355		0.0755121	0.0760479	0.0735253	0.000535836	-0.00198679		0.452803	0.517142	0.207148	0.0643388	-0.245656
466		0.963324	0.932374	0.89685	-0.0309502	-0.066474		0.97739	0.946133	0.945788	-0.0312569	-0.0316027		0.958727	0.899565	0.891007	-0.0591621	-0.0677203		0.00278201	0.00280043	0.00270734	1.84203e-05	-7.46704e-05		0.00556402	0.00560086	0.00541468	3.68407e-05	-0.000149341		1.06273	1.06976	1.0342	0.00703657	-0.0285241		0.0764364	0.076935	0.0744294	0.000498557	-0.002007		0.569469	0.628204	0.327391	0.0587348	-0.242078
468		0.964394	0.931919	0.901651	-0.0324751	-0.0627437		0.978476	0.945672	0.95085	-0.0328042	-0.027626		0.960709	0.898704	0.901185	-0.0620046	-0.0595243		0.0027851	0.00279907	0.00272183	1.39639e-05	-6.32694e-05		0.0055702	0.00559813	0.00544367	2.79278e-05	-0.000126539		1.06391	1.06924	1.03974	0.0053342	-0.0241689		0.0765213	0.0768974	0.0748278	0.000376119	-0.00169352		0.580187	0.623506	0.380377	0.0433187	-0.19981
470		0.963677	0.92609	0.903966	-0.0375866	-0.0597103		0.977748	0.939757	0.953292	-0.0379912	-0.0244558		0.95938	0.887675	0.906094	-0.0717043	-0.0532854		0.00278303	0.00278156	0.00272882	-1.47174e-06	-5.42065e-05		0.00556606	0.00556311	0.00545765	-2.94348e-06	-0.000108413		1.06312	1.06255	1.04241	-0.000562205	-0.0207069		0.0764644	0.0764164	0.07502	-4.79312e-05	-0.0014444		0.572998	0.563281	0.405936	-0.00971757	-0.167063
472		0.961088	0.923075	0.903405	-0.0380128	-0.0576824		0.975121	0.936697	0.9527	-0.0384241	-0.0224207		0.954585	0.881971	0.904905	-0.072614	-0.04968		0.00277555	0.0027725	0.00272713	-3.05109e-06	-4.84235e-05		0.00555111	0.005545	0.00545426	-6.10219e-06	-9.6847e-05		1.06026	1.0591	1.04176	-0.00116552	-0.0184978		0.076259	0.0761677	0.0749734	-9.12999e-05	-0.00128554		0.547071	0.532131	0.399744	-0.0149395	-0.147327
474		0.955685	0.922743	0.899278	-0.0329419	-0.0564066		0.96964	0.93636	0.948348	-0.0332793	-0.0212912		0.944578	0.881343	0.896155	-0.0632356	-0.0484234		0.00275995	0.0027715	0.00271467	1.15547e-05	-4.52788e-05		0.0055199	0.00554301	0.00542934	2.31093e-05	-9.05575e-05		1.0543	1.05871	1.037	0.00441388	-0.0172965		0.0758303	0.0761403	0.0746309	0.00031	-0.00119934		0.492962	0.528702	0.354193	0.0357402	-0.138769
476		0.946427	0.917789	0.892903	-0.028639	-0.0535249		0.960247	0.931333	0.941625	-0.0289142	-0.0186223		0.927433	0.871969	0.882637	-0.0554637	-0.0447954		0.00273322	0.00275662	0.00269542	2.34085e-05	-3.77906e-05		0.00546643	0.00551325	0.00539085	4.68171e-05	-7.55811e-05		1.04409	1.05303	1.02965	0.00894206	-0.014436		0.0750957	0.0757315	0.0741018	0.000635727	-0.000993918		0.400247	0.477515	0.28382	0.0772678	-0.116427
478		0.93529	0.899999	0.883687	-0.035291	-0.0516033		0.948947	0.91328	0.931906	-0.0356662	-0.0170409		0.906804	0.83831	0.863097	-0.0684943	-0.043707		0.00270105	0.00270319	0.0026676	2.14093e-06	-3.34465e-05		0.0054021	0.00540638	0.00533521	4.28187e-06	-6.6893e-05		1.0318	1.03262	1.01902	0.000817837	-0.0127766		0.074212	0.0742635	0.073337	5.1539e-05	-0.000875022		0.288703	0.293722	0.182098	0.0050188	-0.106605
480		0.921555	0.890243	0.871472	-0.0313121	-0.0500835		0.935011	0.903381	0.919024	-0.0316307	-0.015987		0.881366	0.819852	0.837199	-0.0615143	-0.0441667		0.00266139	0.00267389	0.00263073	1.25039e-05	-3.0655e-05		0.00532277	0.00534778	0.00526146	2.50078e-05	-6.131e-05		1.01665	1.02143	1.00494	0.00477648	-0.0117102		0.0731222	0.0734585	0.0723233	0.000336342	-0.000798932		0.151147	0.19293	0.0472747	0.0417822	-0.103873
482		0.90708	0.878589	0.854848	-0.0284913	-0.0522324		0.920325	0.891555	0.901494	-0.0287705	-0.0188317		0.854557	0.797802	0.801954	-0.0567551	-0.0526031		0.00261958	0.00263889	0.00258055	1.93027e-05	-3.90351e-05		0.00523917	0.00527777	0.0051611	3.86053e-05	-7.80701e-05		1.00068	1.00805	0.985769	0.00737362	-0.0149114		0.0719737	0.0724969	0.0709437	0.000523235	-0.00103		0.00618108	0.0725272	-0.136209	0.0663461	-0.142391
484		0.884479	0.837839	0.824538	-0.0466398	-0.0599401		0.897393	0.850203	0.86953	-0.0471903	-0.0278633		0.812696	0.720701	0.737692	-0.0919948	-0.0750041		0.00255431	0.00251649	0.00248905	-3.78205e-05	-6.52588e-05		0.00510862	0.00503298	0.0049781	-7.56409e-05	-0.000130518		0.975747	0.961299	0.950818	-0.0144474	-0.0249289		0.0701803	0.0691344	0.0684283	-0.00104591	-0.00175201		-0.220178	-0.348482	-0.470752	-0.128304	-0.250574
486		0.837231	0.780869	0.780043	-0.0563628	-0.0571881		0.849456	0.792392	0.822607	-0.0570642	-0.0268493		0.725189	0.612912	0.643354	-0.112277	-0.0818354		0.00241786	0.00234538	0.00235473	-7.24867e-05	-6.31309e-05		0.00483573	0.00469076	0.00470947	-0.000144973	-0.000126262		0.923624	0.895934	0.899508	-0.0276899	-0.024116		0.0664314	0.0644335	0.0647356	-0.00199791	-0.00169576		-0.693364	-0.937067	-0.96187	-0.243703	-0.268506
488		0.764907	0.731635	0.739198	-0.0332724	-0.0257092		0.776076	0.742432	0.779533	-0.0336443	0.00345691		0.591236	0.51976	0.556754	-0.0714765	-0.0344828		0.002209	0.0021975	0.00223143	-1.14958e-05	2.24357e-05		0.00441799	0.004395	0.00446287	-2.29917e-05	4.48714e-05		0.843837	0.839446	0.852407	-0.00439141	0.00857044		0.0606927	0.0603709	0.0613459	-0.000321772	0.000653171		-1.4177	-1.44573	-1.4127	-0.0280251	0.00499735
490		0.737655	0.713941	0.726048	-0.0237138	-0.0116072		0.748426	0.724477	0.765665	-0.0239488	0.0172393		0.540762	0.486283	0.528872	-0.0544791	-0.0118895		0.00213029	0.00214436	0.00219174	1.40631e-05	6.14415e-05		0.00426059	0.00428871	0.00438347	2.81262e-05	0.000122883		0.813772	0.819144	0.837243	0.0053721	0.0234706		0.0585303	0.0589109	0.0602545	0.000380609	0.00172421		-1.69064	-1.62853	-1.55785	0.0621086	0.132786
492		0.748677	0.72974	0.744443	-0.0189368	-0.00423411		0.759609	0.740509	0.785064	-0.0190997	0.0254552		0.561176	0.516175	0.567873	-0.045001	0.00669752		0.00216212	0.00219181	0.00224726	2.96853e-05	8.51402e-05		0.00432425	0.00438362	0.00449453	5.93705e-05	0.00017028		0.825932	0.837271	0.858455	0.0113398	0.0325236		0.0594049	0.0602146	0.0617811	0.000809704	0.00237625		-1.58025	-1.4653	-1.35481	0.114948	0.225435
494		0.801699	0.771323	0.787378	-0.0303757	-0.0143204		0.813405	0.782706	0.830342	-0.0306992	0.0169375		0.659378	0.594851	0.658905	-0.0645272	-0.000473305		0.00231525	0.00231671	0.00237688	1.4583e-06	6.16273e-05		0.0046305	0.00463341	0.00475375	2.9166e-06	0.000123255		0.884425	0.884982	0.907967	0.000557071	0.0235416		0.063612	0.0636458	0.0653444	3.38249e-05	0.00173237		-1.04923	-1.03569	-0.880911	0.0135403	0.168318
496		0.872707	0.826423	0.831711	-0.0462838	-0.0409964		0.88545	0.838619	0.877094	-0.046831	-0.00835633		0.790894	0.699103	0.752898	-0.0917912	-0.0379956		0.00252032	0.0024822	0.0025107	-3.81123e-05	-9.61269e-06		0.00504063	0.00496441	0.00502141	-7.62247e-05	-1.92254e-05		0.962761	0.948202	0.959089	-0.0145589	-0.00367205		0.0692463	0.0681924	0.0690235	-0.00105383	-0.000222767		-0.338072	-0.466422	-0.39159	-0.12835	-0.0535178
498		0.904812	0.865856	0.861141	-0.0389565	-0.0436716		0.918024	0.878634	0.90813	-0.0393905	-0.00989437		0.850357	0.773711	0.815296	-0.0766461	-0.0350605		0.00261303	0.00260064	0.00259954	-1.23923e-05	-1.3489e-05		0.00522607	0.00520128	0.00519909	-2.47846e-05	-2.6978e-05		0.998179	0.993445	0.993026	-0.00473386	-0.0051528		0.0717937	0.0714462	0.0714659	-0.000347489	-0.000327807		-0.0165318	-0.0590239	-0.0667508	-0.0424921	-0.0502191
500		0.921431	0.875566	0.87405	-0.0458658	-0.0473813		0.934886	0.888487	0.921744	-0.0463992	-0.0131424		0.881137	0.792082	0.842666	-0.0890553	-0.0384707		0.00266103	0.00262981	0.00263851	-3.12233e-05	-2.25141e-05		0.00532206	0.00525961	0.00527703	-6.24466e-05	-4.50282e-05		1.01651	1.00459	1.00791	-0.0119273	-0.00860039		0.0731124	0.0722474	0.0725372	-0.000864953	-0.000575132		0.149909	0.0412912	0.0757354	-0.108618	-0.0741739
502		0.92204	0.869328	0.870809	-0.0527117	-0.0512306		0.935503	0.882157	0.918326	-0.053346	-0.0171774		0.882264	0.780281	0.835795	-0.101984	-0.0464688		0.00266279	0.00261107	0.00262873	-5.17148e-05	-3.40544e-05		0.00532557	0.00522214	0.00525746	-0.00010343	-6.81089e-05		1.01718	0.997429	1.00418	-0.019755	-0.0130088		0.0731607	0.0717328	0.0722683	-0.00142791	-0.000892366		0.156005	-0.0231486	0.0399662	-0.179153	-0.116038
504		0.906167	0.86664	0.863101	-0.0395274	-0.0430664		0.919399	0.879429	0.910197	-0.0399696	-0.00920207		0.852866	0.775194	0.819451	-0.0776722	-0.0334144		0.00261695	0.002603	0.00260546	-1.39504e-05	-1.14851e-05		0.00523389	0.00520599	0.00521092	-2.79008e-05	-2.29702e-05		0.999673	0.994344	0.995286	-0.00532905	-0.0043873		0.0719012	0.0715109	0.0716286	-0.000390304	-0.000272651		-0.00296432	-0.0509261	-0.045119	-0.0479617	-0.0421547
506		0.905864	0.859282	0.851847	-0.0465815	-0.0540164		0.919091	0.871963	0.898329	-0.0471278	-0.0207617		0.852304	0.761273	0.795592	-0.0910308	-0.0567118		0.00261607	0.0025809	0.00257149	-3.51727e-05	-4.45797e-05		0.00523214	0.0051618	0.00514298	-7.03454e-05	-8.91595e-05		0.999339	0.985903	0.982309	-0.013436	-0.0170295		0.0718771	0.0709038	0.0706947	-0.000973332	-0.00118249		-0.00600191	-0.126938	-0.169328	-0.120936	-0.163326
508		0.881879	0.829816	0.831757	-0.0520633	-0.0501217		0.894756	0.842062	0.877143	-0.0526943	-0.017613		0.807882	0.705522	0.752997	-0.10236	-0.0548841		0.0025468	0.00249239	0.00251084	-5.44107e-05	-3.59598e-05		0.00509361	0.00498479	0.00502169	-0.000108821	-7.19195e-05		0.972879	0.952094	0.959142	-0.0207849	-0.0137366		0.069974	0.0684724	0.0690274	-0.00150166	-0.000946656		-0.246212	-0.431371	-0.391073	-0.185159	-0.144861
510		0.847166	0.799837	0.808518	-0.0473288	-0.0386479		0.859536	0.811641	0.852636	-0.0478953	-0.00690037		0.743589	0.648801	0.703726	-0.0947879	-0.0398632		0.00244656	0.00240235	0.00244069	-4.4204e-05	-5.86369e-06		0.00489311	0.0048047	0.00488138	-8.84081e-05	-1.17274e-05		0.934584	0.917698	0.932344	-0.0168859	-0.00223993		0.0672197	0.0659987	0.0670988	-0.00122099	-0.000120915		-0.593866	-0.741092	-0.647576	-0.147226	-0.0537096
512		0.821116	0.777439	0.783385	-0.0436776	-0.0377314		0.833106	0.788912	0.826131	-0.0441943	-0.00697496		0.695342	0.606422	0.650438	-0.0889197	-0.0449036		0.00237133	0.00233508	0.00236482	-3.62495e-05	-6.50427e-06		0.00474265	0.00467015	0.00472964	-7.2499e-05	-1.30085e-05		0.905846	0.891999	0.903362	-0.0138473	-0.00248463		0.0651527	0.0641505	0.065013	-0.00100225	-0.000139764		-0.854759	-0.972504	-0.924987	-0.117745	-0.0702283
514		0.809324	0.73571	0.741677	-0.0736144	-0.0676475		0.821142	0.746567	0.782147	-0.0745747	-0.0389947		0.673502	0.52747	0.562009	-0.146032	-0.111493		0.00233727	0.00220974	0.00223892	-0.000127529	-9.83548e-05		0.00467454	0.00441948	0.00447783	-0.000255059	-0.00019671		0.892837	0.844121	0.855266	-0.0487162	-0.0375715		0.0642171	0.0607072	0.0615516	-0.00350986	-0.00266545		-0.972857	-1.40362	-1.38534	-0.430765	-0.412485
516		0.72528	0.654331	0.667358	-0.0709495	-0.057922		0.73587	0.663987	0.703773	-0.0718836	-0.0320973		0.517843	0.373498	0.40444	-0.144345	-0.113403		0.00209456	0.00196531	0.00201457	-0.000129243	-7.99888e-05		0.00418911	0.00393063	0.00402914	-0.000258485	-0.000159978		0.800121	0.75075	0.769565	-0.0493706	-0.0305557		0.0575485	0.0539922	0.0553839	-0.00355626	-0.00216454		-1.81457	-2.24439	-2.20564	-0.42982	-0.391069
518		0.602188	0.560927	0.57865	-0.0412606	-0.0235382		0.610981	0.569205	0.610224	-0.0417757	-0.00075652		0.289862	0.196776	0.216361	-0.0930861	-0.0735015		0.00173908	0.00168477	0.00174678	-5.43026e-05	7.70696e-06		0.00347815	0.00336955	0.00349357	-0.000108605	1.54139e-05		0.664327	0.643583	0.667271	-0.0207436	0.00294406		0.0477815	0.046285	0.048022	-0.00149652	0.000240515		-3.04735	-3.20938	-3.18476	-0.16203	-0.137409
520		0.525345	0.486427	0.504728	-0.0389182	-0.0206172		0.533016	0.493606	0.532269	-0.0394107	-0.000747139		0.147541	0.0558194	0.0596325	-0.0917216	-0.0879085		0.00151716	0.00146101	0.00152363	-5.61516e-05	6.47403e-06		0.00303432	0.00292202	0.00304727	-0.000112303	1.29481e-05		0.579555	0.558105	0.582028	-0.0214499	0.00247308		0.0416843	0.0401376	0.0418873	-0.00154672	0.000202965		-3.81694	-3.97908	-4.00067	-0.162138	-0.183735
522		0.445684	0.456925	0.476602	0.0112404	0.0309178		0.452192	0.463668	0.502608	0.0114757	0.0504163		0	0	0	0	0		0.0012871	0.0013724	0.00143873	8.52917e-05	0.000151625		0.00257421	0.00274479	0.00287746	0.000170583	0.000303249		0.491674	0.524255	0.549595	0.0325814	0.0579206		0.0353635	0.0377032	0.0395531	0.00233971	0.00418961		-4.61475	-4.28388	-4.31112	0.330873	0.303636
524		0.490227	0.483585	0.502685	-0.00664147	0.0124582		0.497385	0.490722	0.530114	-0.00666314	0.0327296		0.0824973	0.0504423	0.0553004	-0.032055	-0.0271969		0.00141574	0.00145247	0.00151747	3.67326e-05	0.000101726		0.00283148	0.00290494	0.00303493	7.34652e-05	0.000203452		0.540812	0.554844	0.579672	0.0140319	0.0388594		0.0388978	0.0399031	0.0417177	0.00100532	0.00281994		-4.16866	-4.00844	-4.02323	0.160218	0.145429
526		0.545804	0.545252	0.561801	-0.000552123	0.0159972		0.553774	0.553298	0.592456	-0.000475278	0.0386828		0.185433	0.167118	0.180638	-0.0183151	-0.0047944		0.00157624	0.00163769	0.00169592	6.14482e-05	0.000119679		0.00315249	0.00327538	0.00339184	0.000122896	0.000239357		0.602125	0.625598	0.647842	0.0234732	0.0457172		0.0433076	0.0449915	0.0466238	0.00168389	0.00331612		-3.61204	-3.37133	-3.37073	0.240711	0.241315
528		0.641063	0.629393	0.639672	-0.0116702	-0.00139065		0.650424	0.638681	0.674577	-0.0117426	0.0241531		0.361864	0.326315	0.345741	-0.0355482	-0.0161229		0.00185134	0.00189041	0.00193099	3.90685e-05	7.96487e-05		0.00370269	0.00378083	0.00386199	7.8137e-05	0.000159297		0.707214	0.722138	0.73764	0.0149242	0.0304258		0.0508661	0.0519345	0.0530863	0.00106832	0.00222017		-2.65801	-2.50203	-2.51122	0.15598	0.146792
530		0.74541	0.70471	0.708902	-0.0407007	-0.036508		0.756295	0.715109	0.747584	-0.0411852	-0.00871029		0.555126	0.468817	0.492521	-0.0863093	-0.062605		0.00215269	0.00211663	0.00213998	-3.60613e-05	-1.27129e-05		0.00430538	0.00423326	0.00427996	-7.21226e-05	-2.54257e-05		0.822328	0.808553	0.817472	-0.0137754	-0.00485631		0.0591457	0.0581492	0.0588317	-0.000996495	-0.00031405		-1.61296	-1.7239	-1.74709	-0.110938	-0.134129
532		0.791353	0.743376	0.745757	-0.0479765	-0.0455959		0.802908	0.754347	0.78645	-0.0485613	-0.016458		0.640217	0.541976	0.57066	-0.0982415	-0.0695567		0.00228537	0.00223277	0.00225123	-5.26027e-05	-3.41376e-05		0.00457074	0.00446554	0.00450247	-0.000105205	-6.82753e-05		0.873012	0.852917	0.859971	-0.0200942	-0.0130406		0.0627911	0.0613398	0.0618902	-0.00145129	-0.000900868		-1.15284	-1.32442	-1.3403	-0.171574	-0.187463
534		0.793557	0.751471	0.7527	-0.0420858	-0.0408574		0.805144	0.762561	0.793771	-0.0425833	-0.0113728		0.644299	0.557291	0.58538	-0.0870081	-0.0589193		0.00229174	0.00225708	0.00227219	-3.46549e-05	-1.95451e-05		0.00458347	0.00451416	0.00454438	-6.93097e-05	-3.90903e-05		0.875443	0.862205	0.867977	-0.0132382	-0.00746624		0.062966	0.0620078	0.0624664	-0.000958232	-0.00049959		-1.13077	-1.24078	-1.26368	-0.110017	-0.132908
536		0.787069	0.742632	0.744216	-0.0444376	-0.0428534		0.798562	0.753591	0.784825	-0.0449709	-0.013737		0.632283	0.540567	0.567393	-0.0917168	-0.0648904		0.002273	0.00223053	0.00224658	-4.24687e-05	-2.64191e-05		0.004546	0.00446106	0.00449316	-8.49375e-05	-5.28381e-05		0.868286	0.852063	0.858194	-0.0162231	-0.0100921		0.0624512	0.0612784	0.0617623	-0.00117285	-0.000688875		-1.19574	-1.33211	-1.35731	-0.136367	-0.161573
538		0.757705	0.73866	0.739287	-0.019045	-0.018418		0.768769	0.749561	0.779627	-0.0192081	0.0108582		0.577898	0.533052	0.556943	-0.0448453	-0.0209547		0.0021882	0.0022186	0.0022317	3.04042e-05	4.35039e-05		0.0043764	0.00443721	0.0044634	6.08084e-05	8.70078e-05		0.835892	0.847506	0.85251	0.0116144	0.0166185		0.0601213	0.0609506	0.0613533	0.000829385	0.00123203		-1.48983	-1.37314	-1.41172	0.116686	0.078111
540		0.770108	0.762175	0.760988	-0.00793221	-0.00911965		0.781352	0.773423	0.802512	-0.00792935	0.0211595		0.600868	0.577544	0.602953	-0.0233244	0.00208445		0.00222402	0.00228923	0.00229721	6.5216e-05	7.31952e-05		0.00444803	0.00457846	0.00459442	0.000130432	0.00014639		0.849574	0.874487	0.877535	0.0249125	0.0279605		0.0611054	0.062891	0.0631542	0.00178566	0.00204888		-1.36562	-1.13019	-1.17219	0.235421	0.193423
542		0.844132	0.790193	0.789424	-0.0539394	-0.0547087		0.856458	0.801854	0.832499	-0.054604	-0.0239587		0.737971	0.630554	0.663242	-0.107417	-0.0747284		0.00243779	0.00237338	0.00238305	-6.44102e-05	-5.47435e-05		0.00487559	0.00474677	0.0047661	-0.00012882	-0.000109487		0.931237	0.906633	0.910325	-0.0246047	-0.020912		0.066979	0.0652029	0.0655141	-0.00177608	-0.00146485		-0.624249	-0.840733	-0.858332	-0.216483	-0.234083
544		0.82953	0.797494	0.796623	-0.0320361	-0.0329068		0.841642	0.809263	0.840092	-0.0323797	-0.00155082		0.710925	0.644367	0.678506	-0.0665577	-0.0324189		0.00239562	0.00239531	0.00240478	-3.10869e-07	9.1604e-06		0.00479125	0.00479063	0.00480957	-6.21739e-07	1.83208e-05		0.915128	0.915009	0.918627	-0.000118752	0.00349927		0.0658203	0.0658053	0.0661116	-1.49953e-05	0.000291284		-0.770495	-0.765304	-0.778869	0.00519033	-0.00837378
546		0.835605	0.793822	0.793369	-0.0417825	-0.0422363		0.847806	0.805537	0.83666	-0.042269	-0.0111466		0.722177	0.637421	0.671606	-0.0847557	-0.0505706		0.00241317	0.00238429	0.00239496	-2.88822e-05	-1.82081e-05		0.00482633	0.00476857	0.00478992	-5.77644e-05	-3.64162e-05		0.92183	0.910797	0.914874	-0.011033	-0.00695549		0.0663023	0.0655024	0.0658415	-0.00079997	-0.000460833		-0.709653	-0.803235	-0.81479	-0.0935822	-0.105137
548		0.814931	0.795166	0.795171	-0.0197653	-0.0197597		0.82683	0.8069	0.83856	-0.0199301	0.0117302		0.683886	0.639962	0.675428	-0.0439238	-0.00845834		0.00235346	0.00238832	0.0024004	3.48571e-05	4.69383e-05		0.00470692	0.00477664	0.0048008	6.97142e-05	9.38765e-05		0.899023	0.912338	0.916953	0.0133154	0.0179304		0.0646619	0.0656132	0.0659911	0.000951272	0.00132917		-0.916706	-0.789359	-0.794895	0.127347	0.121811
550		0.83889	0.808937	0.808633	-0.0299528	-0.030257		0.851139	0.820875	0.852756	-0.0302642	0.00161759		0.72826	0.666018	0.703969	-0.0622424	-0.0242917		0.00242265	0.00242968	0.00244104	7.02869e-06	1.83835e-05		0.00484531	0.00485936	0.00488207	1.40574e-05	3.6767e-05		0.925454	0.928139	0.932476	0.00268496	0.0070225		0.066563	0.0667495	0.0671083	0.000186568	0.000545288		-0.676756	-0.647081	-0.646314	0.029675	0.0304429
552		0.865265	0.830434	0.826097	-0.034831	-0.0391676		0.877899	0.842689	0.871174	-0.0352102	-0.00672507		0.777111	0.706691	0.740998	-0.0704191	-0.036113		0.00249882	0.00249425	0.00249376	-4.57352e-06	-5.06516e-06		0.00499765	0.0049885	0.00498752	-9.14704e-06	-1.01303e-05		0.954551	0.952804	0.952616	-0.00174708	-0.00193489		0.0686558	0.0685234	0.0685577	-0.000132379	-9.81012e-05		-0.412604	-0.424983	-0.453544	-0.0123797	-0.0409403
554		0.865604	0.851376	0.844984	-0.0142281	-0.0206196		0.878243	0.86394	0.891091	-0.0143033	0.0128485		0.777738	0.746313	0.781041	-0.0314243	0.00330296		0.0024998	0.00255715	0.00255077	5.73474e-05	5.09703e-05		0.0049996	0.0051143	0.00510154	0.000114695	0.000101941		0.954924	0.976831	0.974395	0.0219067	0.0194706		0.0686826	0.0702514	0.0701251	0.00156874	0.00144242		-0.409213	-0.208628	-0.245083	0.200585	0.16413
556		0.904525	0.87516	0.868082	-0.029365	-0.0364429		0.917732	0.888075	0.91545	-0.0296575	-0.00228273		0.849824	0.791314	0.830012	-0.0585101	-0.0198115		0.0026122	0.00262859	0.0026205	1.63831e-05	8.29479e-06		0.00522441	0.00525717	0.005241	3.27663e-05	1.65896e-05		0.997862	1.00412	1.00103	0.00625835	0.00316861		0.0717709	0.0722139	0.0720419	0.000443048	0.000271054		-0.0194135	0.037098	0.00986033	0.0565116	0.0292739
558		0.931403	0.898119	0.886368	-0.0332844	-0.0450349		0.945003	0.911373	0.934734	-0.0336305	-0.0102694		0.899606	0.834753	0.868783	-0.0648528	-0.0308226		0.00268983	0.00269754	0.0026757	7.71862e-06	-1.41266e-05		0.00537965	0.00539509	0.0053514	1.54372e-05	-2.82531e-05		1.02751	1.03046	1.02212	0.00294851	-0.00539635		0.0739036	0.0741084	0.0735595	0.000204802	-0.000344069		0.249777	0.274297	0.211697	0.0245209	-0.0380794
560		0.934585	0.89796	0.889385	-0.0366254	-0.0452003		0.948232	0.911211	0.937915	-0.0370203	-0.0103166		0.905499	0.834452	0.875179	-0.071047	-0.0303202		0.00269902	0.00269707	0.00268481	-1.94819e-06	-1.42097e-05		0.00539803	0.00539414	0.00536961	-3.89638e-06	-2.84193e-05		1.03102	1.03028	1.0256	-0.000744208	-0.00542809		0.0741561	0.0740953	0.0738099	-6.07941e-05	-0.000346203		0.281646	0.272657	0.244995	-0.00898943	-0.0366514
562		0.922107	0.882664	0.883696	-0.0394434	-0.0384112		0.935572	0.89569	0.931916	-0.0398819	-0.00365574		0.882389	0.805512	0.863117	-0.0768768	-0.0192711		0.00266298	0.00265112	0.00266763	-1.1855e-05	4.65277e-06		0.00532596	0.00530225	0.00533527	-2.37099e-05	9.30555e-06		1.01726	1.01273	1.01904	-0.00452859	0.00177736		0.073166	0.0728331	0.0733378	-0.000332861	0.000171764		0.156677	0.114626	0.182202	-0.0420509	0.0255258
564		0.910431	0.892864	0.889843	-0.0175665	-0.0205877		0.923724	0.906041	0.938398	-0.0176839	0.0146736		0.860762	0.824811	0.87615	-0.0359512	0.0153878		0.00262926	0.00268176	0.00268619	5.25034e-05	5.69296e-05		0.00525852	0.00536352	0.00537238	0.000105007	0.000113859		1.00438	1.02443	1.02612	0.0200563	0.0217471		0.0722395	0.0736748	0.0738479	0.00143532	0.00160839		0.0397343	0.22001	0.250049	0.180276	0.210314
566		0.952639	0.93453	0.910501	-0.0181092	-0.0421388		0.966549	0.948321	0.960183	-0.0182281	-0.00636657		0.938938	0.903644	0.919948	-0.0352931	-0.0189893		0.00275115	0.00280691	0.00274855	5.57535e-05	-2.60652e-06		0.00550231	0.00561382	0.0054971	0.000111507	-5.21303e-06		1.05094	1.07224	1.04995	0.0212978	-0.00099569		0.0755886	0.0771129	0.0755623	0.00152428	-2.63538e-05		0.46246	0.65048	0.478059	0.188021	0.015599
568		0.972128	0.956718	0.927137	-0.0154107	-0.0449909		0.986323	0.970836	0.977728	-0.0154867	-0.00859541		0.975033	0.945624	0.955222	-0.0294095	-0.0198116		0.00280744	0.00287355	0.00279877	6.61119e-05	-8.6671e-06		0.00561487	0.0057471	0.00559754	0.000132224	-1.73342e-05		1.07244	1.0977	1.06913	0.0252547	-0.00331083		0.077135	0.0789437	0.076943	0.0018087	-0.000192043		0.657644	0.87971	0.66169	0.222065	0.00404534
570		0.976975	0.948382	0.933233	-0.0285923	-0.0437415		0.99124	0.962378	0.984156	-0.0288621	-0.0070842		0.984009	0.929853	0.968146	-0.0541559	-0.0158635		0.00282143	0.00284851	0.00281717	2.70807e-05	-4.26177e-06		0.00564287	0.00569703	0.00563434	5.41614e-05	-8.52354e-06		1.07779	1.08813	1.07616	0.0103448	-0.001628		0.0775195	0.0782559	0.0774488	0.000736374	-7.07023e-05		0.706181	0.793594	0.728971	0.0874137	0.0227902
572		0.978707	0.941821	0.935276	-0.0368858	-0.0434314		0.992998	0.95572	0.98631	-0.0372778	-0.006688		0.987218	0.917439	0.972476	-0.0697785	-0.0147418		0.00282644	0.00282881	0.00282334	2.37089e-06	-3.09923e-06		0.00565287	0.00565761	0.00564667	4.74177e-06	-6.19846e-06		1.0797	1.0806	1.07851	0.000905678	-0.00118391		0.077657	0.0777145	0.0776183	5.75185e-05	-3.86597e-05		0.72353	0.725808	0.751514	0.00227715	0.0279837
574		0.979152	0.942525	0.936563	-0.0366277	-0.0425898		0.99345	0.956434	0.987667	-0.0370158	-0.00578259		0.988043	0.91877	0.975205	-0.0692723	-0.0128378		0.00282772	0.00283092	0.00282722	3.19764e-06	-5.00174e-07		0.00565544	0.00566184	0.00565444	6.39527e-06	-1.00035e-06		1.08019	1.08141	1.08	0.0012215	-0.000191066		0.0776923	0.0777726	0.0777251	8.02279e-05	3.2814e-05		0.72799	0.733075	0.76572	0.00508473	0.0377291
576		0.979763	0.954144	0.938244	-0.0256195	-0.0415194		0.994069	0.968224	0.98944	-0.025845	-0.00462942		0.989174	0.940754	0.978769	-0.04842	-0.0104048		0.00282949	0.00286582	0.0028323	3.6332e-05	2.81081e-06		0.00565897	0.00573164	0.00566459	7.26641e-05	5.62163e-06		1.08086	1.09474	1.08194	0.0138788	0.00107373		0.0777408	0.0787313	0.0778647	0.00099051	0.000123868		0.734106	0.853115	0.784274	0.119009	0.0501676
578		0.980324	0.947768	0.940021	-0.0325563	-0.0403026		0.994638	0.961754	0.991314	-0.0328841	-0.00332379		0.990212	0.92869	0.982538	-0.0615223	-0.00767452		0.00283111	0.00284667	0.00283766	1.55618e-05	6.55741e-06		0.00566221	0.00569333	0.00567533	3.11236e-05	1.31148e-05		1.08148	1.08743	1.08399	0.00594461	0.00250493		0.0777853	0.0782052	0.0780122	0.000419894	0.000226895		0.739723	0.787242	0.803895	0.0475191	0.0641718
580		0.980824	0.948956	0.941046	-0.0318686	-0.0397787		0.995146	0.96296	0.992395	-0.0321861	-0.00275136		0.991139	0.930938	0.98471	-0.0602011	-0.00642971		0.00283255	0.00285024	0.00284075	1.76853e-05	8.20421e-06		0.0056651	0.00570047	0.00568151	3.53705e-05	1.64084e-05		1.08203	1.08879	1.08517	0.00675577	0.00313401		0.077825	0.0783032	0.0780972	0.000478227	0.000272192		0.744735	0.799518	0.815201	0.0547825	0.0704654
582		0.980923	0.940231	0.941129	-0.0406927	-0.0397945		0.995247	0.954106	0.992483	-0.0411404	-0.00276398		0.991323	0.91443	0.984886	-0.0768926	-0.00643648		0.00283284	0.00282403	0.00284101	-8.80689e-06	8.16971e-06		0.00566567	0.00564806	0.00568201	-1.76138e-05	1.63394e-05		1.08214	1.07878	1.08526	-0.00336423	0.00312083		0.0778329	0.0775833	0.0781041	-0.000249581	0.000271248		0.745728	0.709376	0.816121	-0.0363519	0.0703932
584		0.981014	0.935185	0.939635	-0.045829	-0.0413795		0.995339	0.948986	0.990907	-0.0463525	-0.00443191		0.991491	0.904884	0.981718	-0.0866071	-0.00977277		0.0028331	0.00280888	0.0028365	-2.42236e-05	3.39669e-06		0.0056662	0.00561775	0.00567299	-4.84472e-05	6.79338e-06		1.08224	1.07299	1.08354	-0.00925341	0.00129754		0.0778401	0.077167	0.0779801	-0.000673117	0.000140034		0.746639	0.65725	0.79963	-0.0893888	0.0529908
586		0.981297	0.953363	0.940087	-0.0279341	-0.0412103		0.995626	0.967433	0.991384	-0.0281935	-0.00424217		0.992016	0.939277	0.982678	-0.0527382	-0.00933813		0.00283392	0.00286347	0.00283786	2.95573e-05	3.94449e-06		0.00566783	0.00572695	0.00567572	5.91146e-05	7.88897e-06		1.08256	1.09385	1.08406	0.0112909	0.00150679		0.0778625	0.0786669	0.0780176	0.000804378	0.000155107		0.749474	0.845055	0.804622	0.0955807	0.0551478
588		0.981443	0.954886	0.940909	-0.0265564	-0.0405338		0.995773	0.968978	0.99225	-0.0267954	-0.00352295		0.992284	0.942159	0.984419	-0.0501256	-0.00786491		0.00283434	0.00286805	0.00284034	3.37122e-05	6.00566e-06		0.00566867	0.0057361	0.00568068	6.74244e-05	1.20113e-05		1.08272	1.09559	1.08501	0.0128781	0.00229416		0.0778741	0.0787926	0.0780858	0.000918523	0.000211779		0.750927	0.860788	0.81369	0.109861	0.0627631
590		0.9814	0.95328	0.940802	-0.0281204	-0.0405976		0.99573	0.967348	0.992138	-0.0283825	-0.0035919		0.992206	0.939119	0.984194	-0.0530864	-0.00801152		0.00283421	0.00286322	0.00284002	2.90097e-05	5.80758e-06		0.00566843	0.00572645	0.00568004	5.80195e-05	1.16152e-05		1.08267	1.09375	1.08489	0.0110817	0.0022185		0.0778707	0.07866	0.078077	0.000789335	0.000206332		0.750502	0.844191	0.812517	0.093689	0.0620158
592		0.981604	0.951713	0.941691	-0.029891	-0.0399134		0.995937	0.965758	0.993075	-0.0301792	-0.00286221		0.992583	0.936155	0.986077	-0.0564283	-0.00650621		0.0028348	0.00285852	0.0028427	2.37152e-05	7.89969e-06		0.0056696	0.00571704	0.0056854	4.74304e-05	1.57994e-05		1.08289	1.09195	1.08591	0.00905921	0.00301768		0.0778869	0.0785307	0.0781507	0.000643879	0.000263857		0.752544	0.828004	0.82232	0.0754605	0.0697762
594		0.981653	0.955999	0.942777	-0.0256544	-0.0388755		0.995987	0.970107	0.994221	-0.0258802	-0.00176576		0.992674	0.944263	0.988381	-0.0484107	-0.00429261		0.00283494	0.00287139	0.00284598	3.64455e-05	1.10391e-05		0.00566989	0.00574278	0.00569197	7.28911e-05	2.20782e-05		1.08295	1.09687	1.08717	0.0139222	0.00421694		0.0778907	0.0788844	0.0782409	0.000993613	0.000350167		0.753034	0.87228	0.834316	0.119246	0.0812818
596		0.981796	0.941862	0.943733	-0.0399337	-0.0380636		0.996132	0.955762	0.995228	-0.0403701	-0.000903794		0.992939	0.917517	0.990406	-0.0754219	-0.00253276		0.00283536	0.00282893	0.00284887	-6.42644e-06	1.35088e-05		0.00567071	0.00565786	0.00569773	-1.28529e-05	2.70177e-05		1.08311	1.08065	1.08827	-0.0024549	0.00516038		0.0779021	0.0777179	0.0783202	-0.000184191	0.000418071		0.754468	0.726234	0.844858	-0.0282348	0.0903899
598		0.981851	0.936123	0.944991	-0.0457287	-0.0368599		0.996188	0.949937	0.996556	-0.0462506	0.0003678		0.993041	0.906657	0.993075	-0.0863839	3.41061e-05		0.00283552	0.00281169	0.00285267	-2.38255e-05	1.71497e-05		0.00567103	0.00562338	0.00570533	-4.7651e-05	3.42994e-05		1.08317	1.07407	1.08972	-0.00910134	0.00655119		0.0779065	0.0772443	0.0784246	-0.000662187	0.000518168		0.75502	0.666932	0.858752	-0.0880876	0.103732
600		0.982016	0.94401	0.945929	-0.038006	-0.0360866		0.996355	0.957941	0.997545	-0.038414	0.00118986		0.993346	0.921581	0.995064	-0.0717658	0.00171777		0.00283599	0.00283538	0.0028555	-6.11039e-07	1.95056e-05		0.00567198	0.00567076	0.005711	-1.22208e-06	3.90111e-05		1.08335	1.08312	1.0908	-0.000233417	0.00745113		0.0779195	0.0778951	0.0785025	-2.44283e-05	0.000582942		0.75667	0.748421	0.869106	-0.00824915	0.112436
602		0.98203	0.946634	0.946214	-0.035396	-0.0358152		0.996369	0.960603	0.997845	-0.0357654	0.00147663		0.993372	0.926545	0.995668	-0.066827	0.00229687		0.00283603	0.00284326	0.00285636	7.22994e-06	2.03267e-05		0.00567206	0.00568652	0.00571272	1.44599e-05	4.06534e-05		1.08336	1.08613	1.09113	0.00276184	0.0077648		0.0779206	0.0781116	0.0785261	0.000190983	0.000605517		0.756806	0.775527	0.872252	0.0187207	0.115446
604		0.982249	0.948093	0.945557	-0.0341562	-0.0366915		0.996591	0.962084	0.997153	-0.0345073	0.000561227		0.993778	0.929305	0.994276	-0.0644725	0.000497662		0.00283667	0.00284764	0.00285438	1.0979e-05	1.77099e-05		0.00567333	0.00569529	0.00570875	2.19579e-05	3.54198e-05		1.08361	1.0878	1.09037	0.00419397	0.00676519		0.077938	0.078232	0.0784716	0.000293977	0.000533588		0.759004	0.790602	0.865001	0.0315986	0.105997
606		0.982243	0.950733	0.946353	-0.0315094	-0.0358896		0.996585	0.964764	0.997992	-0.0318214	0.00140663		0.993766	0.934301	0.995962	-0.0594649	0.00219616		0.00283665	0.00285558	0.00285678	1.89282e-05	2.01298e-05		0.00567329	0.00571115	0.00571355	3.78563e-05	4.02596e-05		1.0836	1.09083	1.09129	0.00723056	0.00768959		0.0779375	0.0784499	0.0785377	0.000512362	0.000600115		0.75894	0.817883	0.873782	0.0589424	0.114842
608		0.982288	0.95023	0.948257	-0.0320577	-0.0340303		0.996631	0.964253	1	-0.0323778	0.00336923		0.99385	0.933349	1	-0.0605005	0.00615038		0.00283678	0.00285406	0.00286253	1.72865e-05	2.57485e-05		0.00567355	0.00570813	0.00572505	3.4573e-05	5.14971e-05		1.08365	1.09025	1.09348	0.00660344	0.00983594		0.0779411	0.0784084	0.0786957	0.00046726	0.000754585		0.759391	0.812683	0.894802	0.0532917	0.13541
610		0.981995	0.941001	0.946978	-0.0409936	-0.0350167		0.996334	0.954888	0.998651	-0.0414457	0.00231732		0.993308	0.915888	0.997288	-0.0774193	0.0039806		0.00283593	0.00282635	0.00285866	-9.5869e-06	2.27326e-05		0.00567186	0.00565269	0.00571733	-1.91738e-05	4.54652e-05		1.08333	1.07966	1.09201	-0.0036622	0.00868386		0.0779179	0.0776469	0.0785896	-0.000271018	0.000671658		0.756461	0.717339	0.880685	-0.0391222	0.124224
612		0.981837	0.949116	0.946255	-0.0327207	-0.0355821		0.996174	0.963123	0.997888	-0.0330507	0.00171472		0.993015	0.931242	0.995754	-0.0617731	0.00273942		0.00283548	0.00285072	0.00285648	1.52428e-05	2.10051e-05		0.00567095	0.00570144	0.00571296	3.04856e-05	4.20102e-05		1.08315	1.08897	1.09118	0.00582276	0.00802394		0.0779054	0.0783165	0.0785295	0.000411119	0.000624158		0.754878	0.801177	0.872699	0.0462987	0.117821
614		0.981463	0.938775	0.946794	-0.0426882	-0.0346692		0.995794	0.952629	0.998457	-0.0431654	0.00266253		0.992322	0.911676	0.996897	-0.0806468	0.00457479		0.0028344	0.00281966	0.00285811	-1.47383e-05	2.37121e-05		0.00566879	0.00563931	0.00571622	-2.94766e-05	4.74242e-05		1.08274	1.07711	1.0918	-0.00563002	0.00905802		0.0778757	0.0774632	0.0785742	-0.000412535	0.00069856		0.751134	0.694335	0.878649	-0.0567983	0.127515
616		0.98075	0.942112	0.945559	-0.0386388	-0.0351918		0.995071	0.956015	0.997154	-0.0390563	0.00208295		0.991002	0.917989	0.994278	-0.0730136	0.00327572		0.00283234	0.00282968	0.00285438	-2.65804e-06	2.20413e-05		0.00566467	0.00565936	0.00570876	-5.31608e-06	4.40826e-05		1.08195	1.08094	1.09037	-0.00101537	0.00841978		0.0778191	0.0777385	0.0784717	-8.06547e-05	0.000652594		0.743995	0.728808	0.865014	-0.0151873	0.121019
618		0.980206	0.945624	0.945171	-0.0345816	-0.0350346		0.994518	0.959579	0.996745	-0.0349393	0.00222689		0.989994	0.924635	0.993457	-0.065359	0.00346289		0.00283076	0.00284023	0.00285321	9.46503e-06	2.24444e-05		0.00566153	0.00568046	0.00570642	1.89301e-05	4.48889e-05		1.08135	1.08497	1.08993	0.00361564	0.00857378		0.0777759	0.0780283	0.0784396	0.000252401	0.000663651		0.738541	0.765098	0.860737	0.0265573	0.122196
620		0.979123	0.942471	0.943724	-0.0366512	-0.0353981		0.993419	0.95638	0.99522	-0.0370396	0.00180029		0.987987	0.918669	0.990389	-0.0693179	0.00240184		0.00282764	0.00283076	0.00284884	3.12368e-06	2.12055e-05		0.00565527	0.00566152	0.00569768	6.24735e-06	4.2411e-05		1.08016	1.08135	1.08826	0.00119324	0.0081005		0.07769	0.0777682	0.0783195	7.81964e-05	0.000629539		0.727692	0.732525	0.844769	0.00483275	0.117077
622		0.977018	0.942889	0.939067	-0.0341286	-0.0379506		0.991284	0.956804	0.990308	-0.0344801	-0.000975563		0.984089	0.91946	0.980515	-0.0646291	-0.00357415		0.00282156	0.00283201	0.00283478	1.0457e-05	1.32251e-05		0.00564311	0.00566403	0.00566956	2.0914e-05	2.64501e-05		1.07783	1.08183	1.08289	0.00399458	0.00505197		0.0775229	0.0778026	0.077933	0.000279678	0.000410042		0.70661	0.736839	0.793362	0.0302289	0.0867518
624		0.972835	0.939424	0.934303	-0.0334112	-0.0385325		0.98704	0.953288	0.985284	-0.0337528	-0.00175643		0.976343	0.912904	0.970414	-0.0634388	-0.00592919		0.00280948	0.00282161	0.0028204	1.21282e-05	1.09213e-05		0.00561896	0.00564321	0.0056408	2.42564e-05	2.18425e-05		1.07322	1.07785	1.07739	0.00463297	0.00417192		0.0771911	0.0775167	0.0775376	0.000325622	0.000346508		0.664725	0.701043	0.740777	0.0363176	0.0760523
626		0.9685	0.927427	0.929667	-0.0410729	-0.0388322		0.982641	0.941113	0.980396	-0.0415282	-0.00224577		0.968312	0.890204	0.960585	-0.078108	-0.00772699		0.00279696	0.00278557	0.00280641	-1.13854e-05	9.44941e-06		0.00559392	0.00557114	0.00561281	-2.27707e-05	1.88988e-05		1.06844	1.06409	1.07205	-0.00434921	0.00360967		0.0768471	0.0765267	0.0771529	-0.000320321	0.000305838		0.621301	0.577091	0.689613	-0.0442104	0.0683111
628		0.9628	0.925918	0.925143	-0.0368813	-0.0376565		0.976858	0.939582	0.975624	-0.0372757	-0.00123369		0.957756	0.887351	0.950993	-0.0704049	-0.00676228		0.0027805	0.00278104	0.00279275	5.45211e-07	1.22531e-05		0.00556099	0.00556208	0.0055855	1.09042e-06	2.45061e-05		1.06215	1.06236	1.06683	0.000208271	0.00468067		0.0763948	0.0764023	0.0767774	7.48638e-06	0.000382645		0.564216	0.561508	0.639677	-0.00270841	0.0754604
630		0.956584	0.906859	0.917756	-0.049725	-0.0388274		0.970551	0.920242	0.967835	-0.0503099	-0.00271687		0.946243	0.851289	0.935332	-0.0949537	-0.0109111		0.00276255	0.0027238	0.00277045	-3.87501e-05	7.90553e-06		0.00552509	0.00544759	0.0055409	-7.75003e-05	1.58111e-05		1.05529	1.04049	1.05831	-0.0148026	0.00301991		0.0759016	0.0748296	0.0761644	-0.00107201	0.000262828		0.501963	0.364594	0.558145	-0.137369	0.0561814
632		0.946855	0.898347	0.908888	-0.0485082	-0.0379668		0.960681	0.911604	0.958483	-0.0490766	-0.00219806		0.928225	0.835185	0.91653	-0.0930398	-0.0116944		0.00273445	0.00269823	0.00274368	-3.62202e-05	9.23114e-06		0.0054689	0.00539646	0.00548736	-7.24404e-05	1.84623e-05		1.04456	1.03072	1.04809	-0.0138361	0.00352629		0.0751297	0.0741272	0.0754285	-0.00100243	0.000298808		0.404531	0.276656	0.460265	-0.127875	0.055734
634		0.937177	0.900403	0.899289	-0.0367734	-0.0378882		0.950861	0.913691	0.948359	-0.0371702	-0.00250196		0.910299	0.839075	0.896177	-0.0712236	-0.0141224		0.0027065	0.00270441	0.0027147	-2.09326e-06	8.20254e-06		0.005413	0.00540881	0.0054294	-4.18652e-06	1.64051e-05		1.03388	1.03308	1.03702	-0.000799625	0.00313337		0.0743617	0.0742969	0.0746318	-6.47997e-05	0.00027007		0.3076	0.297901	0.354306	-0.00969928	0.046706
636		0.929289	0.886928	0.890447	-0.0423609	-0.0388414		0.942858	0.900017	0.939035	-0.0428414	-0.0038225		0.89569	0.813579	0.877431	-0.0821103	-0.0182581		0.00268372	0.00266393	0.00268801	-1.97877e-05	4.29314e-06		0.00536744	0.00532786	0.00537603	-3.95754e-05	8.58628e-06		1.02518	1.01762	1.02682	-0.0075589	0.00163998		0.0737358	0.073185	0.073898	-0.00055085	0.000162219		0.2286	0.158678	0.256719	-0.0699219	0.0281191
638		0.921486	0.8782	0.883118	-0.0432861	-0.0383682		0.934942	0.89116	0.931306	-0.0437814	-0.00363527		0.881239	0.797067	0.861892	-0.0841722	-0.0193464		0.00266119	0.00263772	0.00266589	-2.34686e-05	4.70119e-06		0.00532237	0.00527544	0.00533178	-4.69371e-05	9.40238e-06		1.01657	1.00761	1.01837	-0.00896499	0.00179585		0.0731167	0.0724648	0.0732898	-0.000651912	0.000173066		0.15046	0.068512	0.175825	-0.0819483	0.0253651
640		0.910665	0.87527	0.872997	-0.0353948	-0.0376681		0.923962	0.888187	0.920633	-0.0357753	-0.00332946		0.861196	0.791523	0.840433	-0.0696736	-0.0207632		0.00262994	0.00262892	0.00263534	-1.01786e-06	5.39915e-06		0.00525987	0.00525784	0.00527067	-2.03571e-06	1.07983e-05		1.00464	1.00425	1.0067	-0.000388821	0.00206248		0.0722581	0.0722231	0.0724498	-3.50493e-05	0.000191739		0.0420826	0.0382395	0.0641105	-0.00384305	0.022028
642		0.899548	0.855456	0.857546	-0.0440922	-0.0420025		0.912683	0.86808	0.904338	-0.0446028	-0.00834459		0.840607	0.754034	0.807674	-0.0865731	-0.032933		0.00259783	0.0025694	0.00258869	-2.84262e-05	-9.13904e-06		0.00519566	0.00513881	0.00517738	-5.68523e-05	-1.82781e-05		0.992371	0.981513	0.98888	-0.0108588	-0.00349111		0.071376	0.0705881	0.0711675	-0.000787939	-0.000208469		-0.069255	-0.166471	-0.106434	-0.0972162	-0.0371789
644		0.885491	0.828123	0.832729	-0.0573683	-0.0527618		0.898421	0.840344	0.878168	-0.058077	-0.0202527		0.814571	0.702318	0.755058	-0.112253	-0.0595132		0.00255724	0.00248731	0.00251378	-6.9927e-05	-4.34569e-05		0.00511447	0.00497462	0.00502756	-0.000139854	-8.69138e-05		0.976864	0.950152	0.960263	-0.0267121	-0.0166005		0.0702606	0.0683327	0.069108	-0.00192796	-0.00115259		-0.210037	-0.448863	-0.380345	-0.238825	-0.170307
646		0.849637	0.791743	0.794189	-0.0578945	-0.0554484		0.862043	0.803427	0.837524	-0.0586165	-0.0245189		0.748166	0.633486	0.673344	-0.11468	-0.0748212		0.00245369	0.00237804	0.00239743	-7.56529e-05	-5.62566e-05		0.00490738	0.00475608	0.00479487	-0.000151306	-0.000112513		0.93731	0.908411	0.91582	-0.0288994	-0.02149		0.0674157	0.0653307	0.0659096	-0.00208499	-0.00150618		-0.56912	-0.824724	-0.80574	-0.255603	-0.23662
648		0.773112	0.753943	0.758112	-0.0191694	-0.0150004		0.784401	0.765069	0.799479	-0.0193319	0.015078		0.606434	0.561968	0.596855	-0.0444656	-0.00957838		0.00223269	0.00226451	0.00228853	3.1812e-05	5.58357e-05		0.00446539	0.00452901	0.00457706	6.36241e-05	0.000111671		0.852889	0.865041	0.874218	0.0121522	0.0213293		0.0613438	0.0622117	0.0629156	0.000867941	0.00157179		-1.33552	-1.21525	-1.20394	0.120275	0.131586
650		0.779491	0.719132	0.725862	-0.0603584	-0.0536289		0.790873	0.729745	0.765469	-0.0611278	-0.0254034		0.618247	0.496105	0.528478	-0.122142	-0.0897683		0.00225111	0.00215995	0.00219117	-9.11639e-05	-5.99387e-05		0.00450223	0.0043199	0.00438235	-0.000182328	-0.000119877		0.859925	0.825101	0.837029	-0.0348246	-0.0228966		0.0618499	0.0593393	0.0602391	-0.00251057	-0.00161075		-1.27164	-1.57489	-1.5599	-0.30325	-0.288257
652		0.719353	0.684491	0.69058	-0.0348624	-0.0287731		0.729857	0.694592	0.728263	-0.0352648	-0.00159468		0.506866	0.430563	0.453675	-0.0763032	-0.0531908		0.00207744	0.0020559	0.00208467	-2.15384e-05	7.22858e-06		0.00415488	0.00411181	0.00416934	-4.30768e-05	1.44572e-05		0.793583	0.785355	0.796344	-0.00822766	0.00276132		0.0570782	0.0564809	0.0573111	-0.000597312	0.000232935		-1.87393	-1.93279	-1.94932	-0.0588625	-0.075396
654		0.682168	0.647437	0.677055	-0.0347305	-0.00511253		0.692129	0.656992	0.713999	-0.0351368	0.0218709		0.437994	0.360456	0.424999	-0.0775382	-0.0129946		0.00197005	0.00194461	0.00204384	-2.54418e-05	7.37896e-05		0.0039401	0.00388922	0.00408768	-5.08836e-05	0.000147579		0.75256	0.742841	0.780748	-0.00971878	0.0281876		0.0541276	0.0534234	0.0561887	-0.00070426	0.00206104		-2.24634	-2.31561	-2.0986	-0.0692638	0.147739
656		0.705026	0.679022	0.693412	-0.0260044	-0.0116147		0.715321	0.689042	0.731248	-0.0262783	0.0159274		0.48033	0.420215	0.459678	-0.0601155	-0.0206525		0.00203607	0.00203948	0.00209322	3.41061e-06	5.71512e-05		0.00407213	0.00407895	0.00418643	6.82122e-06	0.000114302		0.777777	0.77908	0.799609	0.00130285	0.0218318		0.0559414	0.0560296	0.0575461	8.8212e-05	0.00160471		-2.01741	-1.98929	-1.91807	0.0281215	0.0993423
658		0.740491	0.706053	0.703275	-0.0344383	-0.0372169		0.751304	0.716473	0.74165	-0.0348313	-0.00965441		0.546016	0.471359	0.480589	-0.0746571	-0.0654265		0.00213849	0.00212067	0.00212299	-1.78208e-05	-1.54961e-05		0.00427697	0.00424133	0.00424598	-3.56415e-05	-3.09921e-05		0.816902	0.810094	0.810982	-0.00680753	-0.0059195		0.0587554	0.0582601	0.0583646	-0.000495343	-0.000390799		-1.66222	-1.71002	-1.80921	-0.0477947	-0.146982
660		0.721237	0.694799	0.706248	-0.0264383	-0.0149889		0.731768	0.705052	0.744785	-0.0267162	0.0130169		0.510354	0.450065	0.486894	-0.0602894	-0.0234608		0.00208288	0.00208686	0.00213197	3.98153e-06	4.90856e-05		0.00416576	0.00417372	0.00426393	7.96307e-06	9.81711e-05		0.795661	0.797181	0.814411	0.00152095	0.0187507		0.0572276	0.0573314	0.0586114	0.000103771	0.00138374		-1.85506	-1.8263	-1.77639	0.0287663	0.0786734
662		0.730839	0.739971	0.733085	0.00913222	0.00224544		0.741511	0.750891	0.773086	0.00938079	0.0315754		0.528139	0.535533	0.543792	0.00739442	0.0156535		0.00211061	0.00222254	0.00221298	0.00011193	0.000102367		0.00422122	0.00444508	0.00442596	0.000223859	0.000204734		0.806254	0.849011	0.845358	0.0427571	0.0391043		0.0579895	0.0610589	0.0608386	0.0030693	0.002849		-1.75889	-1.35959	-1.48018	0.399299	0.278716
664		0.79684	0.768608	0.772226	-0.0282323	-0.0246137		0.808475	0.77995	0.814363	-0.0285248	0.00588832		0.650379	0.589714	0.62678	-0.0606657	-0.0235996		0.00230122	0.00230855	0.00233114	7.33458e-06	2.99192e-05		0.00460243	0.0046171	0.00466227	1.46692e-05	5.98384e-05		0.879065	0.881867	0.890494	0.00280181	0.0114291		0.0632265	0.0634218	0.0640869	0.000195299	0.000860424		-1.09789	-1.06374	-1.04815	0.0341486	0.0497377
666		0.828189	0.793606	0.807316	-0.0345829	-0.0208728		0.840282	0.805317	0.851368	-0.0349643	0.0110862		0.708441	0.637011	0.701177	-0.0714299	-0.00726412		0.00239175	0.00238363	0.00243706	-8.11543e-06	4.53123e-05		0.0047835	0.00476727	0.00487412	-1.62309e-05	9.06245e-05		0.913648	0.910548	0.930958	-0.00310009	0.0173093		0.0657139	0.0654845	0.066999	-0.000229396	0.0012851		-0.783928	-0.805475	-0.660848	-0.0215462	0.123081
668		0.867568	0.825101	0.829472	-0.042467	-0.038096		0.880236	0.837278	0.874733	-0.0429586	-0.00550301		0.781376	0.696601	0.748152	-0.0847747	-0.0332237		0.00250548	0.00247823	0.00250395	-2.72423e-05	-1.52923e-06		0.00501095	0.00495647	0.00500789	-5.44847e-05	-3.05846e-06		0.957091	0.946685	0.956507	-0.0104066	-0.000584165		0.0688385	0.0680833	0.0688377	-0.000755167	-7.83006e-07		-0.389538	-0.48008	-0.416296	-0.0905421	-0.0267583
670		0.869679	0.847774	0.841559	-0.0219046	-0.0281195		0.882378	0.860285	0.88748	-0.0220924	0.00510218		0.785286	0.7395	0.77378	-0.0457857	-0.0115059		0.00251157	0.00254633	0.00254043	3.47619e-05	2.8863e-05		0.00502314	0.00509267	0.00508087	6.95238e-05	5.7726e-05		0.95942	0.972699	0.970446	0.0132791	0.0110257		0.069006	0.0699542	0.0698409	0.000948231	0.000834851		-0.368398	-0.245833	-0.282882	0.122565	0.0855154
672		0.89313	0.861667	0.850406	-0.0314622	-0.0427235		0.906171	0.874383	0.896809	-0.0317874	-0.00936148		0.828719	0.765786	0.792537	-0.062933	-0.0361824		0.00257929	0.00258806	0.00256714	8.76641e-06	-1.21551e-05		0.00515859	0.00517612	0.00513428	1.75328e-05	-2.43103e-05		0.985291	0.988639	0.980647	0.00334877	-0.00464326		0.0708667	0.0711006	0.070575	0.000233886	-0.000291692		-0.133536	-0.102297	-0.185236	0.0312391	-0.0516997
674		0.889818	0.856343	0.855307	-0.0334756	-0.0345118		0.902811	0.86898	0.901977	-0.033831	-0.000834039		0.822586	0.755711	0.802926	-0.0668745	-0.0196598		0.00256973	0.00257207	0.00258193	2.33637e-06	1.22006e-05		0.00513946	0.00514414	0.00516387	4.67274e-06	2.44012e-05		0.981638	0.98253	0.986298	0.000892493	0.00466063		0.070604	0.0706612	0.0709817	5.7262e-05	0.000377731		-0.1667	-0.157309	-0.131148	0.00939083	0.0355516
676		0.892921	0.85538	0.861869	-0.0375412	-0.0310518		0.905959	0.868003	0.908898	-0.0379562	0.00293879		0.828333	0.75389	0.816841	-0.074443	-0.011492		0.00257869	0.00256918	0.00260174	-9.51628e-06	2.30513e-05		0.00515738	0.00513835	0.00520349	-1.90326e-05	4.61026e-05		0.985061	0.981425	0.993866	-0.00363522	0.00880559		0.0708502	0.0705818	0.0715264	-0.000268385	0.000676183		-0.135626	-0.167257	-0.0587114	-0.0316318	0.0769142
678		0.908706	0.879616	0.874763	-0.0290907	-0.0339438		0.921975	0.892596	0.922495	-0.0293785	0.000519841		0.857569	0.799744	0.844177	-0.0578242	-0.0133919		0.00262428	0.00264197	0.00264067	1.76903e-05	1.63858e-05		0.00524856	0.00528394	0.00528133	3.53806e-05	3.27715e-05		1.00247	1.00923	1.00873	0.0067577	0.00625936		0.0721027	0.0725816	0.0725964	0.000478927	0.000493687		0.0224659	0.0831336	0.083599	0.0606677	0.0611331
680		0.926338	0.88823	0.885173	-0.0381078	-0.0411652		0.939864	0.901338	0.933473	-0.0385259	-0.00639102		0.890225	0.816044	0.866249	-0.074181	-0.023976		0.0026752	0.00266784	0.00267209	-7.3543e-06	-3.1077e-06		0.0053504	0.00533569	0.00534418	-1.47086e-05	-6.21539e-06		1.02193	1.01912	1.02074	-0.00280934	-0.00118714		0.0735017	0.0732925	0.0734603	-0.000209249	-4.13829e-05		0.19905	0.172136	0.198503	-0.0269141	-0.000546776
682		0.933771	0.879549	0.888668	-0.054222	-0.0451032		0.947406	0.892529	0.937159	-0.0548767	-0.0102468		0.903991	0.799619	0.873659	-0.104373	-0.0303326		0.00269666	0.00264177	0.00268264	-5.48946e-05	-1.4023e-05		0.00539333	0.00528354	0.00536528	-0.000109789	-2.8046e-05		1.03013	1.00916	1.02477	-0.0209697	-0.00535678		0.0740915	0.0725761	0.0737504	-0.00151536	-0.000341109		0.273492	0.0824463	0.23708	-0.191046	-0.036412
684		0.918576	0.89411	0.894512	-0.0244664	-0.0240637		0.931989	0.907304	0.943322	-0.0246844	0.0113334		0.875848	0.827167	0.88605	-0.0486809	0.0102016		0.00265278	0.0026855	0.00270028	3.27208e-05	4.75018e-05		0.00530556	0.00537101	0.00540057	6.54417e-05	9.50036e-05		1.01336	1.02586	1.03151	0.0124994	0.0181457		0.0728858	0.0737776	0.0742354	0.000891777	0.00134959		0.121311	0.232877	0.301587	0.111566	0.180276
686		0.951257	0.909966	0.909455	-0.0412902	-0.0418021		0.965147	0.923395	0.95908	-0.0417514	-0.00606674		0.936377	0.857169	0.91773	-0.0792074	-0.0186461		0.00274716	0.00273313	0.00274539	-1.40316e-05	-1.77091e-06		0.00549432	0.00546626	0.00549078	-2.80632e-05	-3.54183e-06		1.04942	1.04406	1.04874	-0.00536008	-0.000676489		0.0754789	0.075086	0.0754755	-0.000392886	-3.44745e-06		0.448611	0.396701	0.466513	-0.0519098	0.0179018
688		0.971499	0.92539	0.924091	-0.0461096	-0.0474084		0.985685	0.939046	0.974515	-0.0466388	-0.01117		0.973868	0.88635	0.948762	-0.0875179	-0.0251059		0.00280562	0.00277945	0.00278957	-2.61665e-05	-1.60473e-05		0.00561124	0.00555891	0.00557915	-5.23331e-05	-3.20945e-05		1.07175	1.06175	1.06562	-0.00999562	-0.00613005		0.0770851	0.0763587	0.0766901	-0.000726421	-0.000394966		0.651345	0.556047	0.628063	-0.0952979	-0.0232815
690		0.97567	0.952725	0.928612	-0.0229444	-0.0470576		0.989916	0.966785	0.979283	-0.023131	-0.0106334		0.981592	0.93807	0.958348	-0.0435221	-0.0232441		0.00281766	0.00286156	0.00280322	4.38935e-05	-1.44427e-05		0.00563533	0.00572312	0.00560644	8.77871e-05	-2.88854e-05		1.07635	1.09312	1.07083	0.0167673	-0.00551712		0.077416	0.0786143	0.0770653	0.00119827	-0.000350656		0.693111	0.838463	0.677966	0.145352	-0.0151452
692		0.978587	0.930359	0.93043	-0.048228	-0.0481569		0.992876	0.944088	0.9812	-0.0487873	-0.0116761		0.986995	0.895752	0.962202	-0.091243	-0.0247928		0.00282609	0.00279438	0.00280871	-3.17098e-05	-1.73797e-05		0.00565218	0.00558876	0.00561742	-6.34196e-05	-3.47594e-05		1.07957	1.06745	1.07293	-0.0121131	-0.00663904		0.0776475	0.0767687	0.0772162	-0.000878763	-0.000431259		0.722326	0.607384	0.69803	-0.114942	-0.0242963
694		0.980924	0.917473	0.932702	-0.0634511	-0.0482218		0.995247	0.931012	0.983596	-0.0642347	-0.0116512		0.991323	0.871371	0.967019	-0.119952	-0.024304		0.00283284	0.00275568	0.00281557	-7.71628e-05	-1.72701e-05		0.00566568	0.00551135	0.00563114	-0.000154326	-3.45403e-05		1.08214	1.05267	1.07555	-0.0294762	-0.0065972		0.0778329	0.0757054	0.0774047	-0.00212749	-0.000428137		0.745731	0.474252	0.723107	-0.271479	-0.022624
696		0.981863	0.936714	0.932237	-0.045149	-0.049626		0.9962	0.950537	0.983105	-0.0456624	-0.0130944		0.993063	0.907776	0.966033	-0.0852867	-0.0270293		0.00283555	0.00281347	0.00281416	-2.20831e-05	-2.1386e-05		0.0056711	0.00562693	0.00562833	-4.41662e-05	-4.2772e-05		1.08318	1.07474	1.07501	-0.00843575	-0.00816946		0.0779074	0.0772931	0.0773662	-0.00061432	-0.000541245		0.755136	0.673041	0.717974	-0.0820952	-0.0371621
698		0.982375	0.925474	0.932104	-0.0569001	-0.0502702		0.996719	0.939132	0.982966	-0.0575868	-0.0137534		0.994011	0.886511	0.965752	-0.1075	-0.0282581		0.00283703	0.00277971	0.00281376	-5.7319e-05	-2.3264e-05		0.00567406	0.00555942	0.00562753	-0.000114638	-4.65279e-05		1.08374	1.06185	1.07486	-0.0218958	-0.00888683		0.077948	0.0763657	0.0773552	-0.00158234	-0.000592848		0.760261	0.556922	0.716511	-0.203339	-0.04375
700		0.98292	0.899826	0.933306	-0.0830943	-0.049614		0.997273	0.913105	0.984233	-0.0841675	-0.0130396		0.995021	0.837983	0.968301	-0.157038	-0.0267206		0.0028386	0.00270267	0.00281739	-0.000135932	-2.12117e-05		0.00567721	0.00540534	0.00563478	-0.000271863	-4.24234e-05		1.08435	1.03242	1.07624	-0.0519258	-0.00810287		0.0779913	0.0742493	0.0774549	-0.00374203	-0.000536402		0.765727	0.291935	0.729777	-0.473791	-0.0359493
702		0.983595	0.9105	0.933346	-0.0730953	-0.0502494		0.997957	0.923936	0.984275	-0.0740209	-0.0136826		0.996271	0.858178	0.968384	-0.138093	-0.0278866		0.00284055	0.00273473	0.00281751	-0.000105821	-2.30413e-05		0.00568111	0.00546946	0.00563502	-0.000211642	-4.60826e-05		1.08509	1.04467	1.07629	-0.0404236	-0.00880177		0.0780448	0.07513	0.0774582	-0.00291482	-0.000586668		0.772485	0.402212	0.730213	-0.370273	-0.0422716
704		0.984325	0.939752	0.933616	-0.0445731	-0.0507086		0.998698	0.95362	0.98456	-0.0450776	-0.0141377		0.997623	0.913524	0.968958	-0.0840987	-0.0286646		0.00284266	0.00282259	0.00281833	-2.00686e-05	-2.4332e-05		0.00568532	0.00564518	0.00563666	-4.01371e-05	-4.86641e-05		1.0859	1.07823	1.0766	-0.00766619	-0.00929484		0.0781028	0.0775438	0.0774806	-0.000558994	-0.000622119		0.779794	0.704428	0.7332	-0.075366	-0.046594
706		0.984708	0.951342	0.936715	-0.0333662	-0.0479935		0.999087	0.965382	0.987828	-0.0337053	-0.0112592		0.998333	0.935453	0.975528	-0.0628796	-0.0228054		0.00284377	0.0028574	0.00282768	1.36361e-05	-1.60859e-05		0.00568754	0.00571481	0.00565536	2.72723e-05	-3.21718e-05		1.08632	1.09153	1.08017	0.00520901	-0.00614482		0.0781332	0.0785001	0.0777378	0.000366957	-0.0003954		0.783635	0.824173	0.7674	0.0405385	-0.0162344
708		0.984908	0.944622	0.936565	-0.0402862	-0.0483436		0.99929	0.958562	0.987669	-0.0407274	-0.0116204		0.998703	0.922739	0.975209	-0.0759646	-0.0234941		0.00284435	0.00283722	0.00282723	-7.12538e-06	-1.71166e-05		0.00568869	0.00567444	0.00565446	-1.42508e-05	-3.42332e-05		1.08654	1.08382	1.08	-0.00272189	-0.00653855		0.078149	0.0779456	0.0777253	-0.000203416	-0.000423727		0.785637	0.754745	0.765743	-0.0308922	-0.0198942
710		0.984996	0.945723	0.934463	-0.0392729	-0.0505332		0.999378	0.959679	0.985452	-0.0396991	-0.0139259		0.998865	0.924821	0.970752	-0.0740438	-0.0281129		0.0028446	0.00284053	0.00282088	-4.07163e-06	-2.37149e-05		0.0056892	0.00568105	0.00564177	-8.14325e-06	-4.74298e-05		1.08664	1.08508	1.07758	-0.00155536	-0.00905908		0.078156	0.0780365	0.0775509	-0.000119523	-0.00060512		0.786513	0.766118	0.74254	-0.0203951	-0.0439723
712		0.985298	0.965642	0.936012	-0.019656	-0.0492861		0.999685	0.979892	0.987086	-0.0197927	-0.0125987		0.999425	0.962509	0.974037	-0.036916	-0.0253878		0.00284547	0.00290035	0.00282556	5.48835e-05	-1.99107e-05		0.00569094	0.00580071	0.00565112	0.000109767	-3.98214e-05		1.08697	1.10794	1.07936	0.0209655	-0.00760589		0.07818	0.0796801	0.0776795	0.00150012	-0.000500522		0.789541	0.971912	0.759643	0.182371	-0.0298983
714		0.985309	0.953288	0.936123	-0.0320211	-0.0491863		0.999696	0.967356	0.987203	-0.0323402	-0.0124931		0.999445	0.939134	0.974272	-0.0603107	-0.0251734		0.0028455	0.00286325	0.00282589	1.77456e-05	-1.96081e-05		0.005691	0.00572649	0.00565179	3.54913e-05	-3.92163e-05		1.08698	1.09376	1.07949	0.00677883	-0.0074903		0.0781808	0.0786607	0.0776886	0.000479851	-0.000492203		0.789649	0.844274	0.760863	0.0546253	-0.0287861
716		0.985563	0.937239	0.935634	-0.0483239	-0.0499284		0.999953	0.95107	0.986688	-0.0488836	-0.0132655		0.999915	0.908769	0.973236	-0.0911461	-0.0266787		0.00284623	0.00281504	0.00282442	-3.11914e-05	-2.18151e-05		0.00569247	0.00563009	0.00564884	-6.23829e-05	-4.36302e-05		1.08726	1.07535	1.07893	-0.0119151	-0.00833336		0.078201	0.0773364	0.0776481	-0.000864577	-0.000552864		0.792189	0.678462	0.755471	-0.113727	-0.0367175
718		0.985513	0.936724	0.934773	-0.0487889	-0.05074		0.999903	0.950548	0.98578	-0.0493555	-0.0141234		0.999824	0.907796	0.971411	-0.0920278	-0.0284128		0.00284609	0.0028135	0.00282182	-3.25938e-05	-2.42716e-05		0.00569218	0.005627	0.00564364	-6.51875e-05	-4.85433e-05		1.08721	1.07476	1.07794	-0.0124508	-0.00927176		0.078197	0.0772939	0.0775766	-0.000903102	-0.000620401		0.791695	0.673148	0.745968	-0.118546	-0.0457264
720		0.985346	0.945585	0.935174	-0.0397604	-0.0501713		0.999733	0.959539	0.986203	-0.0401938	-0.0135303		0.999513	0.924561	0.972261	-0.0749523	-0.0272519		0.00284561	0.00284011	0.00282303	-5.49564e-06	-2.25767e-05		0.00569122	0.00568022	0.00564606	-1.09913e-05	-4.51534e-05		1.08702	1.08492	1.0784	-0.00209934	-0.00862429		0.0781837	0.0780251	0.0776099	-0.000158647	-0.000573812		0.790016	0.764694	0.750396	-0.0253219	-0.0396203
722		0.985299	0.960739	0.934623	-0.0245607	-0.0506767		0.999686	0.974917	0.985621	-0.0247697	-0.0140652		0.999428	0.953232	0.971092	-0.0461958	-0.0283358		0.00284547	0.00288563	0.00282137	4.01522e-05	-2.41084e-05		0.00569095	0.00577125	0.00564273	8.03043e-05	-4.82169e-05		1.08697	1.10231	1.07776	0.0153381	-0.00920943		0.0781801	0.0792755	0.0775641	0.00109541	-0.000615925		0.789553	0.921252	0.744307	0.131699	-0.0452461
724		0.985556	0.931838	0.933625	-0.0537187	-0.0519309		0.999947	0.945589	0.98457	-0.0543579	-0.0153775		0.999904	0.89855	0.968978	-0.101353	-0.0309261		0.00284622	0.00279882	0.00281836	-4.73955e-05	-2.78609e-05		0.00569243	0.00559764	0.00563671	-9.47909e-05	-5.57217e-05		1.08725	1.06915	1.07661	-0.0181051	-0.0106429		0.0782005	0.0768907	0.0774814	-0.00130974	-0.000719074		0.792128	0.622664	0.733301	-0.169464	-0.0588264
726		0.985594	0.921004	0.93254	-0.0645902	-0.0530543		0.999985	0.934595	0.983425	-0.0653899	-0.0165607		0.999973	0.878052	0.966675	-0.121921	-0.0332978		0.00284633	0.00276628	0.00281508	-8.00444e-05	-3.12472e-05		0.00569265	0.00553256	0.00563016	-0.000160089	-6.24943e-05		1.0873	1.05672	1.07536	-0.030577	-0.0119364		0.0782034	0.0759968	0.0773913	-0.00220669	-0.000812166		0.792504	0.510733	0.721316	-0.281771	-0.0711875
728		0.985451	0.949896	0.934421	-0.0355555	-0.0510301		0.99984	0.963914	0.985409	-0.0359267	-0.0144317		0.999709	0.932717	0.970664	-0.0669922	-0.0290443		0.00284591	0.00285306	0.00282076	7.14646e-06	-2.51553e-05		0.00569183	0.00570612	0.00564152	1.42929e-05	-5.03106e-05		1.08714	1.08987	1.07753	0.00272995	-0.00960932		0.0781921	0.0783808	0.0775474	0.000188663	-0.000644698		0.791074	0.809229	0.742083	0.0181552	-0.0489911
730		0.985608	0.955498	0.934342	-0.0301099	-0.051266		1	0.969599	0.985326	-0.0304008	-0.0146743		1	0.943317	0.970498	-0.0566828	-0.0295024		0.00284637	0.00286989	0.00282052	2.35206e-05	-2.5847e-05		0.00569273	0.00573978	0.00564104	4.70411e-05	-5.1694e-05		1.08731	1.0963	1.07744	0.00898485	-0.00987355		0.0782046	0.0788431	0.0775409	0.0006385	-0.000663706		0.792649	0.867114	0.741214	0.0744652	-0.0514346
732		0.98544	0.926207	0.937365	-0.0592337	-0.048075		0.999829	0.939875	0.988514	-0.0599544	-0.0113158		0.999689	0.887896	0.976907	-0.111793	-0.0227818		0.00284588	0.00278191	0.00282965	-6.39736e-05	-1.6236e-05		0.00569176	0.00556382	0.00565929	-0.000127947	-3.2472e-05		1.08713	1.06269	1.08092	-0.0244379	-0.00620216		0.0781913	0.0764261	0.0777918	-0.00176518	-0.000399492		0.790966	0.564487	0.774581	-0.226479	-0.0163849
734		0.985588	0.944836	0.937764	-0.0407521	-0.047824		0.99998	0.95878	0.988934	-0.0412001	-0.0110453		0.999963	0.923144	0.977753	-0.0768189	-0.0222101		0.00284631	0.00283786	0.00283085	-8.44614e-06	-1.54592e-05		0.00569262	0.00567573	0.0056617	-1.68923e-05	-3.09183e-05		1.08729	1.08406	1.08138	-0.00322642	-0.0059054		0.078203	0.0779633	0.0778249	-0.000239706	-0.000378128		0.792448	0.756957	0.778984	-0.0354906	-0.0134639
736		0.985305	0.950318	0.935374	-0.0349871	-0.0499315		0.999692	0.964342	0.986413	-0.03535	-0.0132791		0.999438	0.933516	0.972684	-0.0659226	-0.0267544		0.00284549	0.00285433	0.00282363	8.83674e-06	-2.18582e-05		0.00569098	0.00570866	0.00564727	1.76735e-05	-4.37164e-05		1.08698	1.09035	1.07863	0.00337563	-0.00834983		0.0781805	0.0784156	0.0776265	0.000235101	-0.000554062		0.789612	0.813593	0.752597	0.0239812	-0.0370152
738		0.985325	0.92402	0.937595	-0.061305	-0.04773		0.999712	0.937656	0.988756	-0.0620562	-0.0109567		0.999475	0.883759	0.977393	-0.115716	-0.0220815		0.00284555	0.00277534	0.00283034	-7.02081e-05	-1.52099e-05		0.0056911	0.00555068	0.00566068	-0.000140416	-3.04198e-05		1.087	1.06018	1.08119	-0.0268195	-0.00581019		0.0781821	0.0762456	0.0778108	-0.00193646	-0.000371289		0.789808	0.541894	0.777112	-0.247915	-0.012696
740		0.985251	0.946994	0.936663	-0.038257	-0.0485883		0.999638	0.960969	0.987773	-0.0386682	-0.0118648		0.999338	0.927227	0.975417	-0.0721116	-0.023921		0.00284534	0.00284434	0.00282752	-9.90966e-07	-1.78105e-05		0.00569067	0.00568869	0.00565505	-1.98193e-06	-3.56211e-05		1.08692	1.08654	1.08011	-0.000378549	-0.00680363		0.0781763	0.0781414	0.0777335	-3.4891e-05	-0.000442787		0.789072	0.779252	0.766827	-0.00981924	-0.0222448
742		0.98505	0.964133	0.936615	-0.0209165	-0.0484345		0.999433	0.978361	0.987723	-0.0210718	-0.0117105		0.998965	0.959654	0.975316	-0.0393108	-0.0236487		0.00284475	0.00289582	0.00282738	5.10689e-05	-1.73723e-05		0.00568951	0.00579164	0.00565476	0.000102138	-3.47447e-05		1.0867	1.1062	1.08006	0.0195083	-0.00663623		0.0781603	0.0795556	0.0777295	0.00139533	-0.00043075		0.787053	0.956323	0.766301	0.16927	-0.0207523
744		0.985095	0.954833	0.936297	-0.0302618	-0.0487981		0.999479	0.968924	0.987387	-0.0305549	-0.0120922		0.999048	0.942058	0.974641	-0.0569905	-0.0244078		0.00284488	0.00286789	0.00282642	2.30051e-05	-1.84643e-05		0.00568977	0.00573578	0.00565284	4.60103e-05	-3.69286e-05		1.08675	1.09553	1.07969	0.00878796	-0.00705336		0.0781638	0.0787882	0.0777031	0.000624344	-0.000460767		0.787504	0.860238	0.762783	0.0727341	-0.0247204
746		0.985217	0.943581	0.937064	-0.041636	-0.0481531		0.999603	0.957506	0.988196	-0.042097	-0.0114072		0.999275	0.920769	0.976267	-0.0785061	-0.0230075		0.00284524	0.00283409	0.00282873	-1.11438e-05	-1.65013e-05		0.00569047	0.00566818	0.00565747	-2.22876e-05	-3.30026e-05		1.08688	1.08262	1.08058	-0.00425694	-0.00630349		0.0781735	0.0778597	0.0777667	-0.000313815	-0.000406795		0.788728	0.743988	0.771251	-0.0447397	-0.0174764
748		0.985034	0.934419	0.938429	-0.0506144	-0.0466048		0.999417	0.948209	0.989635	-0.051208	-0.00978169		0.998935	0.903434	0.979161	-0.0955008	-0.0197739		0.00284471	0.00280657	0.00283286	-3.81321e-05	-1.18513e-05		0.00568941	0.00561315	0.00566571	-7.62642e-05	-2.37026e-05		1.08668	1.07211	1.08215	-0.0145665	-0.0045272		0.078159	0.0771037	0.07788	-0.00105525	-0.000278968		0.786891	0.649333	0.786317	-0.137558	-0.000574181
750		0.984714	0.971353	0.936331	-0.0133604	-0.0483824		0.999092	0.985688	0.987423	-0.0134042	-0.011669		0.998343	0.973315	0.974715	-0.0250278	-0.0236284		0.00284378	0.00291751	0.00282652	7.37253e-05	-1.72591e-05		0.00568757	0.00583502	0.00565305	0.000147451	-3.45183e-05		1.08633	1.11449	1.07973	0.0281631	-0.00659299		0.0781336	0.0801514	0.077706	0.00201776	-0.000427654		0.783689	1.03092	0.763168	0.24723	-0.0205212
752		0.984152	0.954087	0.936277	-0.0300653	-0.0478753		0.998523	0.968167	0.987366	-0.0303557	-0.0111567		0.997303	0.940647	0.9746	-0.0566564	-0.0227037		0.00284216	0.00286565	0.00282636	2.34864e-05	-1.58016e-05		0.00568432	0.0057313	0.00565272	4.69728e-05	-3.16033e-05		1.08571	1.09468	1.07967	0.00897181	-0.00603623		0.0780891	0.0787266	0.0777015	0.000637573	-0.000387612		0.778067	0.852533	0.762569	0.0744662	-0.0154976
754		0.983861	0.93037	0.935001	-0.0534914	-0.0488596		0.998227	0.9441	0.986021	-0.0541276	-0.0122064		0.996764	0.895773	0.971895	-0.100991	-0.0248689		0.00284132	0.00279441	0.00282251	-4.69089e-05	-1.88113e-05		0.00568264	0.00558882	0.00564502	-9.38178e-05	-3.76226e-05		1.08538	1.06747	1.0782	-0.0179192	-0.00718592		0.078066	0.0767696	0.0775956	-0.00129636	-0.000470366		0.775149	0.607497	0.748488	-0.167652	-0.0266606
756		0.983	0.930774	0.934971	-0.0522263	-0.0480288		0.997353	0.944509	0.985989	-0.052844	-0.0113646		0.995169	0.896537	0.971831	-0.0986318	-0.0233381		0.00283883	0.00279562	0.00282242	-4.32087e-05	-1.64158e-05		0.00567767	0.00559125	0.00564484	-8.64173e-05	-3.28316e-05		1.08443	1.06793	1.07816	-0.0165057	-0.00627083		0.0779976	0.0768029	0.0775931	-0.0011947	-0.00040455		0.766524	0.611669	0.748154	-0.154854	-0.0183703
758		0.981891	0.922807	0.935672	-0.059084	-0.046219		0.996228	0.936425	0.986728	-0.059803	-0.00950045		0.993115	0.881464	0.973316	-0.111651	-0.0197984		0.00283563	0.0027717	0.00282453	-6.39343e-05	-1.10977e-05		0.00567126	0.00554339	0.00564907	-0.000127869	-2.21955e-05		1.08321	1.05879	1.07897	-0.0244229	-0.00423934		0.0779096	0.0761456	0.0776512	-0.00176408	-0.000258401		0.755418	0.529363	0.755889	-0.226055	0.000470942
760		0.980812	0.985457	0.934221	0.00464487	-0.0465913		0.995134	1	0.985198	0.00486615	-0.00993618		0.991117	1	0.97024	0.00888295	-0.020877		0.00283252	0.00295987	0.00282015	0.000127354	-1.23627e-05		0.00566503	0.00591974	0.00564031	0.000254708	-2.47254e-05		1.08202	1.13067	1.0773	0.0486492	-0.00472256		0.077824	0.0813151	0.0775308	0.0034911	-0.000293228		0.744615	1.17663	0.739874	0.432016	-0.00474129
762		0.979136	0.940497	0.930617	-0.0386387	-0.0485182		0.993433	0.954376	0.981398	-0.0390564	-0.0120352		0.988012	0.914934	0.9626	-0.0730778	-0.0254118		0.00282767	0.00282483	0.00280928	-2.84437e-06	-1.83988e-05		0.00565535	0.00564966	0.00561855	-5.68874e-06	-3.67975e-05		1.08017	1.07908	1.07314	-0.00108655	-0.00702833		0.077691	0.0776052	0.0772318	-8.57612e-05	-0.00045925		0.727824	0.712127	0.7001	-0.0156969	-0.0277237
764		0.97733	0.901473	0.929242	-0.075857	-0.0480879		0.991601	0.914776	0.979947	-0.0768243	-0.0116536		0.984667	0.841099	0.959684	-0.143568	-0.0249836		0.00282246	0.00270762	0.00280512	-0.00011484	-1.7336e-05		0.00564492	0.00541524	0.00561025	-0.00022968	-3.4672e-05		1.07818	1.03431	1.07156	-0.043869	-0.00662236		0.0775477	0.0743852	0.0771176	-0.00316256	-0.000430119		0.709739	0.308951	0.684918	-0.400787	-0.0248206
766		0.975274	0.980723	0.929368	0.00544898	-0.0459068		0.989515	0.995196	0.980079	0.00568127	-0.00943562		0.98086	0.991043	0.95995	0.0101833	-0.0209102		0.00281652	0.00294565	0.0028055	0.000129129	-1.10207e-05		0.00563305	0.0058913	0.005611	0.000258257	-2.20413e-05		1.07591	1.12524	1.0717	0.0493272	-0.00420989		0.0773846	0.0809245	0.077128	0.0035399	-0.000256596		0.689152	1.12772	0.686304	0.438571	-0.00284803
768		0.973169	0.94402	0.925245	-0.0291493	-0.0479241		0.987379	0.957951	0.975732	-0.0294279	-0.0116471		0.976961	0.921599	0.951209	-0.0553617	-0.0257517		0.00281044	0.00283541	0.00279306	2.49677e-05	-1.73857e-05		0.00562089	0.00567082	0.00558611	4.99355e-05	-3.47714e-05		1.07359	1.08313	1.06695	0.00953767	-0.00664134		0.0772176	0.0778959	0.0767859	0.000678354	-0.000431683		0.668068	0.748523	0.640801	0.0804552	-0.0272667
770		0.97051	0.901956	0.921207	-0.0685536	-0.0493027		0.984681	0.915267	0.971474	-0.0694141	-0.0132072		0.972036	0.842014	0.942649	-0.130022	-0.0293874		0.00280276	0.00270907	0.00278087	-9.36925e-05	-2.1895e-05		0.00560553	0.00541814	0.00556174	-0.000187385	-4.37899e-05		1.07066	1.03487	1.06229	-0.0357905	-0.00836388		0.0770066	0.0744251	0.0764508	-0.00258152	-0.000555776		0.641437	0.313947	0.596235	-0.32749	-0.0452013
772		0.968781	0.959049	0.924218	-0.00973178	-0.044563		0.982926	0.973202	0.974648	-0.00972454	-0.008278		0.968833	0.950035	0.949031	-0.0187984	-0.019802		0.00279777	0.00288055	0.00278996	8.27817e-05	-7.81341e-06		0.00559554	0.0057611	0.00557991	0.000165563	-1.56268e-05		1.06875	1.10037	1.06576	0.0316226	-0.00298472		0.0768694	0.0791361	0.0767006	0.00226669	-0.000168732		0.624117	0.903794	0.629462	0.279678	0.00534492
774		0.965689	0.898705	0.923704	-0.0669848	-0.0419853		0.97979	0.911967	0.974107	-0.067823	-0.00568314		0.963108	0.835861	0.947943	-0.127246	-0.0151653		0.00278884	0.0026993	0.00278841	-8.95381e-05	-4.36211e-07		0.00557768	0.00539861	0.00557681	-0.000179076	-8.72422e-07		1.06534	1.03113	1.06517	-0.0342036	-0.000166633		0.0766241	0.0741567	0.076658	-0.00246735	3.39322e-05		0.593158	0.280351	0.623795	-0.312808	0.0306364
776		0.96338	0.91603	0.920941	-0.0473504	-0.0424395		0.977447	0.929548	0.971193	-0.0478991	-0.00625445		0.958831	0.868641	0.942083	-0.0901895	-0.0167475		0.00278217	0.00275134	0.00278006	-3.0832e-05	-2.10946e-06		0.00556435	0.00550268	0.00556013	-6.1664e-05	-4.21892e-06		1.06279	1.05101	1.06198	-0.0117778	-0.000805814		0.0764409	0.0755863	0.0764287	-0.00085453	-1.21781e-05		0.570029	0.459344	0.593291	-0.110685	0.0232616
778		0.962595	0.917405	0.918421	-0.0451894	-0.0441742		0.97665	0.930944	0.968535	-0.0457064	-0.00811523		0.957376	0.871244	0.93674	-0.0861322	-0.020636		0.00277991	0.00275547	0.00277246	-2.44322e-05	-7.44887e-06		0.00555981	0.00551095	0.00554491	-4.88644e-05	-1.48977e-05		1.06192	1.05259	1.05908	-0.00933309	-0.00284547		0.0763786	0.0756998	0.0762195	-0.000678704	-0.000159005		0.562165	0.473558	0.565477	-0.0886077	0.00331145
780		0.960858	0.879886	0.918599	-0.0809725	-0.0422594		0.974889	0.892871	0.968723	-0.0820179	-0.0061653		0.95416	0.800256	0.937119	-0.153904	-0.0170416		0.00277489	0.00264278	0.002773	-0.000132109	-1.89562e-06		0.00554978	0.00528556	0.00554599	-0.000264219	-3.79124e-06		1.06001	1.00954	1.05928	-0.0504658	-0.000724127		0.0762408	0.0726039	0.0762344	-0.00363686	-6.41925e-06		0.544775	0.085926	0.567446	-0.458849	0.0226712
782		0.959589	0.882836	0.911748	-0.0767527	-0.0478407		0.973601	0.895865	0.961499	-0.077736	-0.0121019		0.951809	0.805838	0.922594	-0.145971	-0.0292155		0.00277122	0.00265164	0.00275231	-0.000119582	-1.89101e-05		0.00554245	0.00530329	0.00550463	-0.000239164	-3.78203e-05		1.05861	1.01293	1.05138	-0.0456803	-0.00722367		0.07614	0.0728474	0.0756658	-0.00329268	-0.000474238		0.532061	0.116407	0.491831	-0.415654	-0.0402309
784		0.952288	0.951284	0.899635	-0.00100424	-0.0526528		0.966193	0.965322	0.948725	-0.000870767	-0.0174683		0.938287	0.935343	0.896912	-0.002944	-0.0413751		0.00275014	0.00285723	0.00271575	0.000107088	-3.43912e-05		0.00550028	0.00571446	0.0054315	0.000214177	-6.87824e-05		1.05055	1.09146	1.03742	0.0409078	-0.0131374		0.0755608	0.0784953	0.0746606	0.00293458	-0.000900186		0.458943	0.823572	0.358134	0.364629	-0.100808
786		0.925405	0.93547	0.890397	0.0100649	-0.0350079		0.938918	0.949275	0.938983	0.0103575	6.49741e-05		0.888497	0.905423	0.877325	0.016926	-0.0111715		0.0026725	0.00280973	0.00268786	0.000137227	1.53575e-05		0.00534501	0.00561946	0.00537572	0.000274454	3.07149e-05		1.0209	1.07332	1.02676	0.0524206	0.00586655		0.0734277	0.0771904	0.0738939	0.00376277	0.000466211		0.189706	0.66019	0.256166	0.470485	0.0664608
788		0.930527	0.83189	0.884901	-0.0986372	-0.0456255		0.944114	0.844166	0.933187	-0.0999479	-0.0109273		0.897983	0.709445	0.865673	-0.188537	-0.0323098		0.0026873	0.00249862	0.00267127	-0.000188673	-1.60242e-05		0.00537459	0.00499724	0.00534254	-0.000377346	-3.20485e-05		1.02655	0.954474	1.02043	-0.0720731	-0.00612126		0.0738341	0.0686435	0.0734378	-0.00519057	-0.000396282		0.241001	-0.409945	0.195506	-0.650946	-0.0454948
790		0.919077	0.861716	0.873492	-0.0573613	-0.045585		0.932497	0.874433	0.921155	-0.0580647	-0.0113422		0.876777	0.765878	0.841484	-0.110899	-0.0352933		0.00265423	0.00258821	0.00263683	-6.60228e-05	-1.73995e-05		0.00530846	0.00517641	0.00527366	-0.000132046	-3.47989e-05		1.01392	0.988695	1.00727	-0.0252207	-0.00664659		0.0729256	0.0711046	0.072491	-0.00182097	-0.000434633		0.126332	-0.101796	0.069578	-0.228128	-0.0567541
792		0.90773	0.903778	0.853742	-0.00395129	-0.0539871		0.920984	0.917116	0.900328	-0.00386825	-0.0206562		0.85576	0.845461	0.79961	-0.0102987	-0.0561495		0.00262146	0.00271454	0.00257721	9.30849e-05	-4.42473e-05		0.00524292	0.00542909	0.00515442	0.00018617	-8.84947e-05		1.0014	1.03696	0.984495	0.0355584	-0.0169025		0.0720252	0.0745754	0.0708519	0.00255021	-0.00117327		0.012683	0.332769	-0.148412	0.320086	-0.161095
794		0.861971	0.792433	0.835457	-0.0695379	-0.0265139		0.874557	0.804128	0.881045	-0.0704298	0.00648741		0.77101	0.634793	0.760842	-0.136217	-0.0101679		0.00248931	0.00238011	0.00252201	-0.000109198	3.27019e-05		0.00497862	0.00476023	0.00504403	-0.000218397	6.54038e-05		0.950917	0.909203	0.963409	-0.0417137	0.0124921		0.0683944	0.0653878	0.0693344	-0.00300666	0.000940023		-0.445592	-0.817586	-0.350234	-0.371995	0.0953573
796		0.868576	0.837239	0.819258	-0.0313365	-0.0493179		0.881258	0.849595	0.863962	-0.0316637	-0.0172969		0.783242	0.719567	0.726496	-0.0636754	-0.0567461		0.00250838	0.00251469	0.00247311	6.305e-06	-3.52731e-05		0.00501677	0.00502938	0.00494622	1.261e-05	-7.05462e-05		0.958203	0.960612	0.944729	0.00240851	-0.0134743		0.0689185	0.0690849	0.0679901	0.000166456	-0.000928412		-0.379447	-0.354676	-0.529037	0.0247703	-0.14959
798		0.837819	0.842241	0.802577	0.00442252	-0.0352417		0.850052	0.85467	0.84637	0.00461825	-0.00368184		0.726277	0.729031	0.691129	0.00275406	-0.0351473		0.00241956	0.00252971	0.00242276	0.000110153	3.19618e-06		0.00483912	0.00505943	0.00484551	0.000220306	6.39236e-06		0.924272	0.966351	0.925493	0.0420784	0.00122094		0.066478	0.0694977	0.0666057	0.00301966	0.000127712		-0.687483	-0.302999	-0.713153	0.384483	-0.0256704
800		0.804808	0.797808	0.801232	-0.00700025	-0.00357656		0.81656	0.809582	0.844952	-0.00697823	0.0283919		0.665138	0.644962	0.688278	-0.0201759	0.0231395		0.00232423	0.00239626	0.0024187	7.20273e-05	9.44668e-05		0.00464846	0.00479251	0.00483739	0.000144055	0.000188934		0.887856	0.91537	0.923942	0.0275144	0.0360863		0.0638587	0.0658313	0.0664941	0.00197251	0.00263533		-1.01808	-0.762057	-0.728	0.256027	0.290084
802		0.849916	0.849908	0.811611	-7.54889e-06	-0.0383046		0.862326	0.862451	0.855898	0.00012469	-0.00642849		0.748682	0.743538	0.710284	-0.00514485	-0.0383983		0.0024545	0.00255274	0.00245003	9.82457e-05	-4.46783e-06		0.00490899	0.00510549	0.00490006	0.000196491	-8.93566e-06		0.937618	0.975148	0.935911	0.0375298	-0.00170671		0.0674379	0.0701303	0.0673555	0.00269244	-8.24097e-05		-0.566326	-0.223785	-0.613435	0.342541	-0.0471093
804		0.8251	0.9451	0.832972	0.12	0.00787167		0.837148	0.959047	0.878424	0.121899	0.0412757		0.70272	0.923643	0.755572	0.220922	0.0528517		0.00238283	0.00283865	0.00251451	0.000455824	0.00013168		0.00476566	0.00567731	0.00502902	0.000911649	0.00026336		0.910241	1.08437	0.960543	0.174125	0.0503017		0.0654688	0.077985	0.0691282	0.0125162	0.00365934		-0.814861	0.75968	-0.377669	1.57454	0.437191
806		0.868413	0.87801	0.855277	0.00959693	-0.0131369		0.881094	0.890968	0.901946	0.00987379	0.0208518		0.782942	0.796707	0.802863	0.0137655	0.019921		0.00250792	0.00263715	0.00258184	0.000129232	7.39259e-05		0.00501583	0.0052743	0.00516368	0.000258464	0.000147852		0.958024	1.00739	0.986264	0.0493666	0.0282397		0.0689056	0.0724492	0.0709792	0.00354357	0.00207365		-0.381072	0.0665488	-0.131479	0.447621	0.249593
808		0.908875	0.870696	0.862674	-0.0381795	-0.0462019		0.922147	0.883545	0.909746	-0.0386014	-0.0124004		0.857882	0.782868	0.818546	-0.0750138	-0.0393361		0.00262477	0.00261518	0.00260417	-9.58875e-06	-2.05959e-05		0.00524954	0.00523036	0.00520834	-1.91775e-05	-4.11918e-05		1.00266	0.998998	0.994794	-0.0036629	-0.00786764		0.0721161	0.0718456	0.0715931	-0.0002705	-0.000522994		0.0241595	-0.00901967	-0.0498339	-0.0331792	-0.0739934
810		0.883818	0.842704	0.860307	-0.0411144	-0.0235111		0.896723	0.85514	0.907251	-0.0415835	0.0105272		0.811473	0.729906	0.813528	-0.0815669	0.0020554		0.0025524	0.0025311	0.00259703	-2.1301e-05	4.4624e-05		0.00510481	0.00506221	0.00519406	-4.2602e-05	8.92479e-05		0.975018	0.966881	0.992065	-0.00813698	0.0170464		0.0701279	0.0695358	0.0713967	-0.00059207	0.00126882		-0.226792	-0.298219	-0.0759538	-0.0714275	0.150838
812		0.896871	0.83268	0.860458	-0.0641906	-0.0364131		0.909967	0.844968	0.907409	-0.0649982	-0.00255716		0.835648	0.710941	0.813848	-0.124707	-0.0218001		0.0025901	0.002501	0.00259748	-8.91024e-05	7.38373e-06		0.0051802	0.00500199	0.00519497	-0.000178205	1.47675e-05		0.989418	0.955381	0.992238	-0.0340371	0.00282058		0.0711636	0.0687087	0.0714092	-0.00245485	0.000245643		-0.0960685	-0.401778	-0.0742911	-0.305709	0.0217774
814		0.887406	0.885519	0.869442	-0.00188734	-0.0179635		0.900364	0.898587	0.916884	-0.001777	0.0165209		0.818118	0.810913	0.832897	-0.00720491	0.0147792		0.00256277	0.0026597	0.00262461	9.69342e-05	6.18399e-05		0.00512553	0.0053194	0.00524921	0.000193868	0.00012368		0.978976	1.01601	1.0026	0.0370289	0.0236228		0.0704126	0.0730687	0.0721549	0.00265612	0.00174229		-0.19086	0.14412	0.024878	0.33498	0.215738
816		0.897789	0.91202	0.885989	0.0142306	-0.0118007		0.910899	0.925479	0.934333	0.0145804	0.0234349		0.837349	0.861054	0.867978	0.0237053	0.0306292		0.00259275	0.0027393	0.00267455	0.000146546	8.18018e-05		0.0051855	0.00547859	0.00534911	0.000293092	0.000163604		0.990431	1.04641	1.02168	0.0559805	0.0312483		0.0712365	0.0752555	0.073528	0.004019	0.00229157		-0.0868696	0.417917	0.207507	0.504787	0.294377
818		0.92661	0.894734	0.89751	-0.0318756	-0.0290996		0.94014	0.907938	0.946484	-0.0322017	0.00634384		0.890728	0.828349	0.892406	-0.0623787	0.00167826		0.00267598	0.00268738	0.00270933	1.13957e-05	3.33506e-05		0.00535197	0.00537476	0.00541867	2.27914e-05	6.67013e-05		1.02223	1.02658	1.03497	0.00435315	0.0127399		0.0735233	0.0738291	0.0744842	0.000305858	0.000960932		0.201771	0.23933	0.334677	0.0375591	0.132906
820		0.946086	0.893014	0.898565	-0.0530726	-0.047521		0.959901	0.906192	0.947596	-0.0537084	-0.0123043		0.9268	0.825094	0.894643	-0.101706	-0.0321573		0.00273223	0.00268221	0.00271252	-5.00184e-05	-1.97109e-05		0.00546446	0.00536442	0.00542504	-0.000100037	-3.94218e-05		1.04371	1.0246	1.03618	-0.019107	-0.00752957		0.0750686	0.0736871	0.0745717	-0.0013815	-0.000496895		0.396828	0.221554	0.346321	-0.175275	-0.0505072
822		0.908397	0.922626	0.902093	0.0142294	-0.00630346		0.921661	0.936242	0.951317	0.0145809	0.029656		0.856995	0.881122	0.902123	0.0241264	0.0451279		0.00262338	0.00277115	0.00272317	0.000147769	9.97837e-05		0.00524677	0.00554231	0.00544634	0.000295537	0.000199567		1.00213	1.05858	1.04025	0.0564476	0.0381174		0.0720781	0.0761306	0.0748645	0.00405251	0.00278642		0.0193645	0.527494	0.385262	0.50813	0.365898
824		0.937017	0.928938	0.908412	-0.00807902	-0.0286055		0.950699	0.942647	0.95798	-0.00805233	0.00728079		0.910004	0.893064	0.915519	-0.0169393	0.00551578		0.00270604	0.00279011	0.00274224	8.40733e-05	3.62033e-05		0.00541208	0.00558022	0.00548448	0.000168147	7.24066e-05		1.03371	1.06582	1.04754	0.032116	0.0138297		0.0743491	0.0766515	0.0753889	0.00230242	0.00103985		0.306002	0.592707	0.455002	0.286705	0.149
826		0.942355	0.905646	0.913024	-0.0367092	-0.0293316		0.956115	0.919011	0.962844	-0.0371042	0.0067285		0.919891	0.848995	0.925298	-0.0708955	0.00540757		0.00272146	0.00272015	0.00275617	-1.30171e-06	3.47099e-05		0.00544291	0.00544031	0.00551233	-2.60342e-06	6.94197e-05		1.0396	1.0391	1.05286	-0.000497253	0.0132592		0.0747726	0.0747295	0.0757717	-4.30941e-05	0.000999048		0.359465	0.352067	0.50591	-0.00739791	0.146445
828		0.936342	0.900792	0.920133	-0.0355495	-0.0162085		0.950014	0.914086	0.970341	-0.0359283	0.0203273		0.908753	0.839811	0.940372	-0.0689413	0.0316189		0.00270409	0.00270557	0.00277763	1.48625e-06	7.35383e-05		0.00540818	0.00541115	0.00555525	2.97251e-06	0.000147077		1.03296	1.03353	1.06105	0.000567749	0.0280916		0.0742955	0.074329	0.0763617	3.35451e-05	0.00206622		0.299238	0.301919	0.584381	0.00268127	0.285143
830		0.950953	0.919238	0.931184	-0.0317154	-0.019769		0.964839	0.932803	0.981995	-0.0320353	0.0171564		0.935815	0.874711	0.963801	-0.0611037	0.0279869		0.00274629	0.00276098	0.00281099	1.46917e-05	6.4701e-05		0.00549257	0.00552195	0.00562197	2.93833e-05	0.000129402		1.04908	1.05469	1.0738	0.00561222	0.0247158		0.0754548	0.075851	0.0772788	0.000396218	0.00182396		0.445573	0.492488	0.706355	0.0469157	0.260782
min:		0.445684	0.456925	0.476602				0.452192	0.463668	0.502608				0	0	0				0.0012871	0.0013724	0.00143873				0.00257421	0.00274479	0.00287746				0.491674	0.524255	0.549595				0.0353635	0.0377032	0.0395531				-4.61475	-4.28388	-4.31112
max:		0.985608	0.985457	0.948257				1	1	1				1	1	1				0.00284637	0.00295987	0.00286253				0.00569273	0.00591974	0.00572505				1.08731	1.13067	1.09348				0.0782046	0.0813151	0.0786957				0.792649	1.17663	0.894802
sum:		173.134	166.47	165.633
average:		0.906463	0.871569	0.867189
SD:		0.0998491	0.0967918	0.0905998
sqrt(sum(S^2))		12.6029	12.119	12.0497
min (all spectra):		0.445684						0.452192						0						0.0012871						0.00257421						0.491674						0.0353635						-4.61475
max (all spectra):		0.985608						1						1						0.00295987						0.00591974						1.13067						0.0813151						1.17663
[truncated: 23 more columns]

## Sheet: EO_scaled
		Raw						Normalized: Max, S'=S/max(S)						Normalized: MinMax, S'=[S-min(S)]/[max(S)-min(S)]						Normalized: AUC, S'=S/Area(S)						Normalized: Sum, S'=S/sum(S)						Normalized: Ave, S'=S/average(S)						Normalized: L2, S'=S/sqrt(sum(S^2))						Normalized: SNV, S'=[S-average(S)]/stdev(S)
		Bias	-0.0646279	-0.072741				Bias	-0.0643802	-0.00947695				Bias	-0.0688941	-0.0252957				Bias	-5.7255e-16	-4.9466e-16				Bias	-5.7255e-16	-4.9466e-16				Bias	-5.78944e-16	-5.99579e-16				Bias	-0.0001535	0.000938112				Bias	-6.09169e-16	-6.26898e-16
		σBias	0.0405391	0.0295808				σBias	0.0405384	0.0267426				σBias	0.0406119	0.0267763				σBias	0.0381858	0.0246402				σBias	0.0381858	0.0246402				σBias	0.0381858	0.0246402				σBias	0.0381899	0.0246157				σBias	0.0380676	0.0236382
		RMSE	0.0762337	0.0784965				RMSE	0.0760234	0.0283061				RMSE	0.0799193	0.0367844				RMSE	0.0380857	0.0245756				RMSE	0.0380857	0.0245756				RMSE	0.0380857	0.0245756				RMSE	0.0380901	0.0245691				RMSE	0.0379678	0.0235762
		r	0.975698	0.990629				r	0.975698	0.990629				r	0.975698	0.990629				r	0.975698	0.990629				r	0.975698	0.990629				r	0.975698	0.990629				r	0.975698	0.990629				r	0.975698	0.990629
		Upper LoA	0.0148288	-0.0147626				Upper LoA	0.015075	0.0429386				Upper LoA	0.0107051	0.0271859				Upper LoA	0.0748441	0.0482947				Upper LoA	0.0748441	0.0482947				Upper LoA	0.0748441	0.0482947				Upper LoA	0.0746987	0.0491849				Upper LoA	0.0746124	0.0463309
		Lower LoA	-0.144085	-0.130719				Lower LoA	-0.143835	-0.0618925				Lower LoA	-0.148493	-0.0777773				Lower LoA	-0.0748441	-0.0482947				Lower LoA	-0.0748441	-0.0482947				Lower LoA	-0.0748441	-0.0482947				Lower LoA	-0.0750057	-0.0473087				Lower LoA	-0.0746124	-0.0463309
			Scaled R		Scaled R difference				Scaled R'		Scaled R' difference				Scaled R'		Scaled R' difference				Scaled R'		Scaled R' difference				Scaled R'		Scaled R' difference				Scaled R'		Scaled R' difference				Scaled R'		Scaled R' difference				Scaled R'		Scaled R' difference
λ [nm]		EO_Ref	EO_Xe	EO_TH	d_EO_Xe	d_EO_TH		Max_ EO_Ref	Max_EO_Xe	Max_EO_TH	d_Max_EO_Xe	d_Max_EO_TH		MinMax_EO_Ref	MinMax_EO_Xe	MinMax_EO_TH	d_MinMax_EO_Xe	d_MinMax_EO_TH		AUC_EO_Ref	AUC_EO_Xe	AUC_EO_TH	d_AUC_EO_Xe	d_AUC_EO_TH		Sum_EO_Ref	Sum_EO_Xe	Sum_EO_TH	d_sum_EO_Xe	d_sum_EO_TH		Ave_EO_Ref	Ave_EO_Xe	Ave_EO_TH	d_Ave_EO_Xe	d_Ave_EO_TH		L2_EO_Ref	L2_EO_Xe	L2_EO_TH	d_L2_EO_Xe	d_L2_EO_TH		SNV_EO_Ref	SNV_EO_Xe	SNV_EO_TH	d_SNV_EO_Xe	d_SNV_EO_TH
450		0.843752	0.761212	0.697871	-0.0825403	-0.145881		0.843752	0.761456	0.757874	-0.0822968	-0.0858785		0.843752	0.756351	0.733332	-0.0874008	-0.110421		0.786501	0.768775	0.714828	-0.017726	-0.0716729		0.786501	0.768775	0.714828	-0.017726	-0.0716729		0.786501	0.768775	0.714828	-0.017726	-0.0716729		0.786637	0.768757	0.715842	-0.01788	-0.0707956		0.78781	0.770272	0.711626	-0.017538	-0.0761835
452		0.81299	0.740867	0.69079	-0.0721236	-0.122201		0.81299	0.741107	0.750514	-0.0718832	-0.0624768		0.81299	0.735568	0.725225	-0.0774226	-0.0877651		0.757826	0.749051	0.707928	-0.00877538	-0.049898		0.757826	0.749051	0.707928	-0.00877538	-0.049898		0.757826	0.749051	0.707928	-0.00877538	-0.049898		0.757958	0.749032	0.708937	-0.00892585	-0.0490211		0.759087	0.750675	0.704339	-0.00841194	-0.0547479
454		0.752407	0.723649	0.690445	-0.0287582	-0.0619626		0.752407	0.723887	0.750155	-0.0285204	-0.00225251		0.752407	0.717979	0.72483	-0.0344283	-0.0275772		0.701354	0.732359	0.707592	0.0310049	0.00623797		0.701354	0.732359	0.707592	0.0310049	0.00623797		0.701354	0.732359	0.707592	0.0310049	0.00623797		0.701475	0.732338	0.7086	0.030863	0.00712446		0.702521	0.734091	0.703984	0.0315704	0.00146322
456		0.784195	0.746019	0.709117	-0.038176	-0.0750781		0.784195	0.74626	0.769563	-0.0379348	-0.0146325		0.784195	0.740831	0.746205	-0.043364	-0.03799		0.730985	0.754046	0.725786	0.023061	-0.00519934		0.730985	0.754046	0.725786	0.023061	-0.00519934		0.730985	0.754046	0.725786	0.023061	-0.00519934		0.731112	0.754027	0.726808	0.0229156	-0.00430392		0.732201	0.755638	0.723198	0.0234368	-0.00900285
458		0.849317	0.794487	0.740749	-0.0548304	-0.108568		0.849317	0.794735	0.80244	-0.0545818	-0.0468766		0.849317	0.790343	0.782415	-0.0589737	-0.0669015		0.791688	0.801033	0.756606	0.00934545	-0.0350815		0.791688	0.801033	0.756606	0.00934545	-0.0350815		0.791688	0.801033	0.756606	0.00934545	-0.0350815		0.791825	0.801018	0.757652	0.00919303	-0.0341728		0.793005	0.802321	0.755748	0.00931603	-0.0372572
460		0.891407	0.829354	0.772931	-0.0620527	-0.118476		0.891407	0.829608	0.835891	-0.0617987	-0.0555164		0.891407	0.825962	0.819256	-0.0654445	-0.0721507		0.830922	0.834836	0.787964	0.00391444	-0.0429581		0.830922	0.834836	0.787964	0.00391444	-0.0429581		0.830922	0.834836	0.787964	0.00391444	-0.0429581		0.831066	0.834824	0.789034	0.00375776	-0.042032		0.832305	0.835906	0.788865	0.0036009	-0.0434401
462		0.911803	0.854198	0.794606	-0.0576042	-0.117197		0.911803	0.854456	0.858419	-0.0573464	-0.0533841		0.911803	0.851342	0.844068	-0.0604605	-0.067735		0.849934	0.858922	0.809082	0.00898828	-0.0408513		0.849934	0.858922	0.809082	0.00898828	-0.0408513		0.849934	0.858922	0.809082	0.00898828	-0.0408513		0.850081	0.858911	0.810169	0.00883012	-0.0399121		0.851348	0.859835	0.811168	0.00848719	-0.0401803
464		0.937152	0.881494	0.815433	-0.0556579	-0.121719		0.937152	0.881756	0.880066	-0.055396	-0.0570859		0.937152	0.879226	0.867909	-0.057926	-0.0692426		0.873563	0.885384	0.829375	0.0118211	-0.0441873		0.873563	0.885384	0.829375	0.0118211	-0.0441873		0.873563	0.885384	0.829375	0.0118211	-0.0441873		0.873714	0.885375	0.830478	0.0116609	-0.0432366		0.875016	0.886126	0.832599	0.0111094	-0.0424174
466		0.958727	0.901404	0.83561	-0.0573232	-0.123117		0.958727	0.901669	0.901038	-0.0570581	-0.0576894		0.958727	0.899565	0.891007	-0.0591621	-0.0677203		0.893674	0.904686	0.849035	0.0110119	-0.0446389		0.893674	0.904686	0.849035	0.0110119	-0.0446389		0.893674	0.904686	0.849035	0.0110119	-0.0446389		0.893829	0.904679	0.850153	0.0108496	-0.0436764		0.895161	0.905303	0.853362	0.0101418	-0.0417997
468		0.960709	0.900562	0.844501	-0.0601475	-0.116208		0.960709	0.900826	0.910279	-0.0598826	-0.0504301		0.960709	0.898704	0.901185	-0.0620046	-0.0595243		0.895522	0.903869	0.857698	0.00834778	-0.0378233		0.895522	0.903869	0.857698	0.00834778	-0.0378233		0.895522	0.903869	0.857698	0.00834778	-0.0378233		0.895677	0.903862	0.858823	0.0081851	-0.0368544		0.897012	0.904492	0.862511	0.00747985	-0.0345012
470		0.95938	0.889765	0.848789	-0.0696146	-0.11059		0.95938	0.890028	0.914737	-0.0693513	-0.044643		0.95938	0.887675	0.906094	-0.0717043	-0.0532854		0.894282	0.893403	0.861877	-0.000879825	-0.0324053		0.894282	0.893403	0.861877	-0.000879825	-0.0324053		0.894282	0.893403	0.861877	-0.000879825	-0.0324053		0.894438	0.893394	0.863005	-0.00104308	-0.031433		0.895771	0.894093	0.866924	-0.00167794	-0.0288468
472		0.954585	0.884181	0.84775	-0.0704039	-0.106834		0.954585	0.884443	0.913657	-0.0701415	-0.0409281		0.954585	0.881971	0.904905	-0.072614	-0.04968		0.889813	0.887989	0.860865	-0.00182398	-0.0289482		0.889813	0.887989	0.860865	-0.00182398	-0.0289482		0.889813	0.887989	0.860865	-0.00182398	-0.0289482		0.889967	0.88798	0.861991	-0.00198687	-0.0279759		0.891294	0.888714	0.865855	-0.00257961	-0.025439
474		0.944578	0.883566	0.840107	-0.0610122	-0.104471		0.944578	0.883828	0.905712	-0.0607499	-0.0388662		0.944578	0.881343	0.896155	-0.0632356	-0.0484234		0.880485	0.887393	0.853417	0.00690753	-0.0270682		0.880485	0.887393	0.853417	0.00690753	-0.0270682		0.880485	0.887393	0.853417	0.00690753	-0.0270682		0.880638	0.887384	0.854538	0.00674621	-0.0261001		0.881951	0.888122	0.857989	0.00617128	-0.0239613
476		0.927433	0.87439	0.828298	-0.0530426	-0.0991341		0.927433	0.874651	0.893438	-0.0527817	-0.0339941		0.927433	0.871969	0.882637	-0.0554637	-0.0447954		0.864503	0.878497	0.841911	0.0139939	-0.0225917		0.864503	0.878497	0.841911	0.0139939	-0.0225917		0.864503	0.878497	0.841911	0.0139939	-0.0225917		0.864653	0.878488	0.843023	0.0138347	-0.0216297		0.865942	0.879283	0.845838	0.0133419	-0.0201035
478		0.906804	0.841441	0.811229	-0.065363	-0.0955751		0.906804	0.841697	0.875697	-0.0651071	-0.0311074		0.906804	0.83831	0.863097	-0.0684943	-0.043707		0.845275	0.846554	0.82528	0.00127988	-0.0199947		0.845275	0.846554	0.82528	0.00127988	-0.0199947		0.845275	0.846554	0.82528	0.00127988	-0.0199947		0.845421	0.846543	0.826379	0.00112159	-0.0190422		0.846681	0.847548	0.828274	0.000866597	-0.0184075
480		0.881366	0.823372	0.788606	-0.0579935	-0.0927602		0.881366	0.823626	0.852182	-0.0577404	-0.0291837		0.881366	0.819852	0.837199	-0.0615143	-0.0441667		0.821562	0.829037	0.803236	0.00747497	-0.0183259		0.821562	0.829037	0.803236	0.00747497	-0.0183259		0.821562	0.829037	0.803236	0.00747497	-0.0183259		0.821705	0.829024	0.804318	0.00731948	-0.0173864		0.822929	0.830144	0.804994	0.00721455	-0.0179357
482		0.854557	0.801788	0.757817	-0.0527691	-0.0967402		0.854557	0.802038	0.820181	-0.0525193	-0.0343764		0.854557	0.797802	0.801954	-0.0567551	-0.0526031		0.796572	0.808112	0.773237	0.0115394	-0.0233356		0.796572	0.808112	0.773237	0.0115394	-0.0233356		0.796572	0.808112	0.773237	0.0115394	-0.0233356		0.796711	0.808097	0.774296	0.0113866	-0.0224149		0.797898	0.809354	0.773311	0.011456	-0.0245866
484		0.812696	0.726314	0.70168	-0.0863821	-0.111016		0.812696	0.726552	0.761833	-0.086144	-0.0508632		0.812696	0.720701	0.737692	-0.0919948	-0.0750041		0.757552	0.734942	0.718539	-0.0226095	-0.0390125		0.757552	0.734942	0.718539	-0.0226095	-0.0390125		0.757552	0.734942	0.718539	-0.0226095	-0.0390125		0.757683	0.734922	0.719556	-0.022761	-0.0381273		0.758813	0.736658	0.715546	-0.0221543	-0.0432667
486		0.725189	0.620799	0.61927	-0.10439	-0.105919		0.725189	0.621021	0.676177	-0.104168	-0.0490123		0.725189	0.612912	0.643354	-0.112277	-0.0818354		0.675982	0.632649	0.638242	-0.0433334	-0.0377404		0.675982	0.632649	0.638242	-0.0433334	-0.0377404		0.675982	0.632649	0.638242	-0.0433334	-0.0377404		0.6761	0.632621	0.639197	-0.0434785	-0.0369032		0.677107	0.635027	0.630744	-0.0420803	-0.046363
488		0.591236	0.529612	0.54362	-0.0616242	-0.0476163		0.591236	0.52982	0.597547	-0.0614162	0.00631044		0.591236	0.51976	0.556754	-0.0714765	-0.0344828		0.551119	0.544247	0.564531	-0.00687236	0.0134123		0.551119	0.544247	0.564531	-0.00687236	0.0134123		0.551119	0.544247	0.564531	-0.00687236	0.0134123		0.551215	0.544212	0.565429	-0.0070024	0.0142143		0.552036	0.547197	0.552899	-0.00483911	0.000862894
490		0.540762	0.496841	0.519264	-0.0439205	-0.0214978		0.540762	0.497044	0.572232	-0.0437176	0.0314697		0.540762	0.486283	0.528872	-0.0544791	-0.0118895		0.504069	0.512476	0.5408	0.00840709	0.0367305		0.504069	0.512476	0.5408	0.00840709	0.0367305		0.504069	0.512476	0.5408	0.00840709	0.0367305		0.504157	0.51244	0.541679	0.00828281	0.0375223		0.504908	0.515632	0.527836	0.0107243	0.0229281
492		0.561176	0.526103	0.553334	-0.0350731	-0.00784204		0.561176	0.52631	0.607643	-0.0348656	0.0464673		0.561176	0.516175	0.567873	-0.045001	0.00669752		0.523098	0.540844	0.573996	0.0177462	0.0508979		0.523098	0.540844	0.573996	0.0177462	0.0508979		0.523098	0.540844	0.573996	0.0177462	0.0508979		0.523189	0.54081	0.574901	0.0176208	0.051712		0.523968	0.543817	0.562894	0.0198481	0.038926
494		0.659378	0.603119	0.632855	-0.0562593	-0.0265231		0.659378	0.603338	0.690297	-0.05604	0.0309186		0.659378	0.594851	0.658905	-0.0645272	-0.000473305		0.614637	0.615509	0.651479	0.00087179	0.0368416		0.614637	0.615509	0.651479	0.00087179	0.0368416		0.614637	0.615509	0.651479	0.00087179	0.0368416		0.614744	0.61548	0.652444	0.000736097	0.0376997		0.61566	0.617998	0.644724	0.00233801	0.0290636
496		0.790894	0.705171	0.714964	-0.0857228	-0.07593		0.790894	0.705406	0.77564	-0.0854879	-0.0152541		0.790894	0.699103	0.752898	-0.0917912	-0.0379956		0.737229	0.714445	0.731482	-0.022784	-0.00574658		0.737229	0.714445	0.731482	-0.022784	-0.00574658		0.737229	0.714445	0.731482	-0.022784	-0.00574658		0.737357	0.714423	0.732509	-0.0229335	-0.00484785		0.738456	0.716293	0.729215	-0.0221623	-0.00924094
498		0.850357	0.778205	0.769472	-0.0721518	-0.0808846		0.850357	0.778451	0.832295	-0.0719057	-0.0180617		0.850357	0.773711	0.815296	-0.0766461	-0.0350605		0.792657	0.785249	0.784593	-0.00740827	-0.0080639		0.792657	0.785249	0.784593	-0.00740827	-0.0080639		0.792657	0.785249	0.784593	-0.00740827	-0.0080639		0.792795	0.785233	0.785661	-0.00756205	-0.00713373		0.793976	0.786639	0.785305	-0.00733712	-0.00867134
500		0.881137	0.796188	0.793382	-0.0849487	-0.0877556		0.881137	0.796437	0.857146	-0.0846998	-0.0239909		0.881137	0.792082	0.842666	-0.0890553	-0.0384707		0.821349	0.802683	0.80789	-0.0186657	-0.0134592		0.821349	0.802683	0.80789	-0.0186657	-0.0134592		0.821349	0.802683	0.80789	-0.0186657	-0.0134592		0.821491	0.802668	0.808975	-0.0188231	-0.012516		0.822716	0.803961	0.809908	-0.0187551	-0.0128076
502		0.882264	0.784636	0.787379	-0.0976279	-0.0948849		0.882264	0.784883	0.850908	-0.0973808	-0.0313566		0.882264	0.780281	0.835795	-0.101984	-0.0464688		0.8224	0.791484	0.802041	-0.0309157	-0.0203582		0.8224	0.791484	0.802041	-0.0309157	-0.0203582		0.8224	0.791484	0.802041	-0.0309157	-0.0203582		0.822542	0.791468	0.803123	-0.0310742	-0.0194197		0.823768	0.792834	0.803732	-0.0309344	-0.0200364
504		0.852866	0.779657	0.773102	-0.0732092	-0.0797639		0.852866	0.779903	0.836068	-0.0729628	-0.016798		0.852866	0.775194	0.819451	-0.0776722	-0.0334144		0.794996	0.786656	0.78813	-0.00833972	-0.00686592		0.794996	0.786656	0.78813	-0.00833972	-0.00686592		0.794996	0.786656	0.78813	-0.00833972	-0.00686592		0.795134	0.78664	0.7892	-0.0084938	-0.00593342		0.796319	0.788037	0.78904	-0.00828157	-0.00727886
506		0.852304	0.76603	0.75226	-0.0862741	-0.100044		0.852304	0.766274	0.814405	-0.0860298	-0.0378996		0.852304	0.761273	0.795592	-0.0910308	-0.0567118		0.794472	0.773446	0.767822	-0.0210267	-0.0266503		0.794472	0.773446	0.767822	-0.0210267	-0.0266503		0.794472	0.773446	0.767822	-0.0210267	-0.0266503		0.79461	0.773429	0.768877	-0.0211817	-0.0257334		0.795794	0.774912	0.767593	-0.0208821	-0.0282015
508		0.807882	0.711455	0.715051	-0.096427	-0.0928311		0.807882	0.71169	0.77573	-0.0961911	-0.0321518		0.807882	0.705522	0.752997	-0.10236	-0.0548841		0.753064	0.720537	0.731567	-0.0325274	-0.0214972		0.753064	0.720537	0.731567	-0.0325274	-0.0214972		0.753064	0.720537	0.731567	-0.0325274	-0.0214972		0.753195	0.720516	0.732594	-0.0326792	-0.0206011		0.754317	0.722346	0.729304	-0.0319714	-0.0250132
510		0.743589	0.655931	0.672009	-0.0876582	-0.0715802		0.743589	0.656158	0.730993	-0.0874309	-0.0125963		0.743589	0.648801	0.703726	-0.0947879	-0.0398632		0.693134	0.666708	0.689629	-0.0264257	-0.00350538		0.693134	0.666708	0.689629	-0.0264257	-0.00350538		0.693134	0.666708	0.689629	-0.0264257	-0.00350538		0.693255	0.666683	0.690623	-0.0265712	-0.00263135		0.694288	0.668866	0.685014	-0.0254216	-0.00927405
512		0.695342	0.614446	0.625459	-0.0808959	-0.0698828		0.695342	0.614667	0.68261	-0.0806749	-0.0127325		0.695342	0.606422	0.650438	-0.0889197	-0.0449036		0.648161	0.62649	0.644272	-0.0216704	-0.00388833		0.648161	0.62649	0.644272	-0.0216704	-0.00388833		0.648161	0.62649	0.644272	-0.0216704	-0.00388833		0.648273	0.626462	0.645232	-0.0218111	-0.00304155		0.649239	0.628908	0.637113	-0.020331	-0.0121263
514		0.673502	0.53716	0.548211	-0.136342	-0.125291		0.673502	0.537369	0.602319	-0.136133	-0.0711831		0.673502	0.52747	0.562009	-0.146032	-0.111493		0.627802	0.551564	0.569005	-0.0762387	-0.0587977		0.627802	0.551564	0.569005	-0.0762387	-0.0587977		0.627802	0.551564	0.569005	-0.0762387	-0.0587977		0.627911	0.55153	0.569906	-0.0763815	-0.0580056		0.628847	0.554467	0.557623	-0.0743804	-0.0712239
516		0.517843	0.386436	0.410565	-0.131406	-0.107278		0.517843	0.386622	0.459251	-0.13122	-0.0585922		0.517843	0.373498	0.40444	-0.144345	-0.113403		0.482705	0.405443	0.434887	-0.0772628	-0.0478183		0.482705	0.405443	0.434887	-0.0772628	-0.0478183		0.482705	0.405443	0.434887	-0.0772628	-0.0478183		0.482789	0.405398	0.435685	-0.0773914	-0.0471046		0.483509	0.409292	0.415983	-0.0742171	-0.067526
518		0.289862	0.213443	0.246267	-0.0764193	-0.0435953		0.289862	0.213602	0.288481	-0.0762598	-0.001381		0.289862	0.196776	0.216361	-0.0930861	-0.0735015		0.270194	0.237731	0.274801	-0.0324628	0.00460732		0.270194	0.237731	0.274801	-0.0324628	0.00460732		0.270194	0.237731	0.274801	-0.0324628	0.00460732		0.270241	0.237674	0.275475	-0.0325672	0.00523409		0.270644	0.242666	0.246917	-0.0279778	-0.0237265
520		0.147541	0.0754602	0.109356	-0.0720808	-0.0381853		0.147541	0.0755985	0.146177	-0.0719426	-0.00136387		0.147541	0.0558194	0.0596325	-0.0917216	-0.0879085		0.13753	0.103962	0.1414	-0.0335682	0.00387025		0.13753	0.103962	0.1414	-0.0335682	0.00387025		0.13753	0.103962	0.1414	-0.0335682	0.00387025		0.137554	0.103894	0.141971	-0.0336596	0.00441693		0.137759	0.109762	0.106033	-0.0279964	-0.0317257
522		0	0.0208185	0.0572632	0.0208185	0.0572632		0	0.0209484	0.0920328	0.0209484	0.0920328		0	0	0	0	0		0	0.0509884	0.0906431	0.0509884	0.0906431		0	0.0509884	0.0906431	0.0509884	0.0906431		0	0.0509884	0.0906431	0.0509884	0.0906431		0	0.0509168	0.0911744	0.0509168	0.0911744		0	0.0571319	0.052429	0.0571319	0.052429
524		0.0824973	0.0701965	0.105571	-0.0123007	0.023074		0.0824973	0.070334	0.142244	-0.0121633	0.0597464		0.0824973	0.0504423	0.0553004	-0.032055	-0.0271969		0.0768996	0.0988588	0.137713	0.0219592	0.0608132		0.0768996	0.0988588	0.137713	0.0219592	0.0608132		0.0768996	0.0988588	0.137713	0.0219592	0.0608132		0.0769129	0.0987908	0.13828	0.0218779	0.0613676		0.0770275	0.104692	0.102139	0.0276649	0.0251114
526		0.185433	0.18441	0.215061	-0.00102259	0.0296286		0.185433	0.184565	0.256046	-0.000867599	0.0706138		0.185433	0.167118	0.180638	-0.0183151	-0.0047944		0.17285	0.209585	0.244396	0.0367345	0.0715453		0.17285	0.209585	0.244396	0.0367345	0.0715453		0.17285	0.209585	0.244396	0.0367345	0.0715453		0.17288	0.209525	0.245046	0.0366448	0.0721655		0.173138	0.214702	0.214806	0.0415637	0.041668
528		0.361864	0.340249	0.359288	-0.0216145	-0.00257564		0.361864	0.340428	0.405954	-0.0214356	0.0440905		0.361864	0.326315	0.345741	-0.0355482	-0.0161229		0.33731	0.360665	0.384925	0.0233556	0.047615		0.33731	0.360665	0.384925	0.0233556	0.047615		0.33731	0.360665	0.384925	0.0233556	0.047615		0.337368	0.360617	0.385684	0.0232488	0.0483152		0.337871	0.364804	0.363218	0.0269331	0.0253467
530		0.555126	0.479744	0.487509	-0.0753822	-0.0676169		0.555126	0.479944	0.539226	-0.0751819	-0.0159003		0.555126	0.468817	0.492521	-0.0863093	-0.062605		0.517459	0.495901	0.509859	-0.0215579	-0.00759991		0.517459	0.495901	0.509859	-0.0215579	-0.00759991		0.517459	0.495901	0.509859	-0.0215579	-0.00759991		0.517549	0.495863	0.510714	-0.0216857	-0.00683435		0.51832	0.499164	0.49516	-0.0191557	-0.0231601
532		0.640217	0.551359	0.555768	-0.0888579	-0.0844486		0.640217	0.55157	0.610174	-0.0886466	-0.0300433		0.640217	0.541976	0.57066	-0.0982415	-0.0695567		0.596776	0.56533	0.576368	-0.0314466	-0.0204079		0.596776	0.56533	0.576368	-0.0314466	-0.0204079		0.596776	0.56533	0.576368	-0.0314466	-0.0204079		0.59688	0.565297	0.577275	-0.0315829	-0.0196047		0.597769	0.568143	0.5654	-0.0296258	-0.0323693
534		0.644299	0.566352	0.568627	-0.0779477	-0.0756724		0.644299	0.566565	0.623539	-0.0777341	-0.0207606		0.644299	0.557291	0.58538	-0.0870081	-0.0589193		0.600581	0.579864	0.588897	-0.0207171	-0.0116843		0.600581	0.579864	0.588897	-0.0207171	-0.0116843		0.600581	0.579864	0.588897	-0.0207171	-0.0116843		0.600686	0.579833	0.589813	-0.0208531	-0.0108721		0.601581	0.582584	0.578631	-0.0189967	-0.0229493
536		0.632283	0.54998	0.552914	-0.0823035	-0.0793692		0.632283	0.550191	0.607207	-0.0820924	-0.0250764		0.632283	0.540567	0.567393	-0.0917168	-0.0648904		0.589381	0.563992	0.573587	-0.0253883	-0.0157936		0.589381	0.563992	0.573587	-0.0253883	-0.0157936		0.589381	0.563992	0.573587	-0.0253883	-0.0157936		0.589483	0.56396	0.574492	-0.0255235	-0.0149913		0.590362	0.566815	0.562463	-0.0235466	-0.0278988
538		0.577898	0.542624	0.543785	-0.0352735	-0.0341122		0.577898	0.542834	0.597719	-0.0350635	0.0198211		0.577898	0.533052	0.556943	-0.0448453	-0.0209547		0.538685	0.556861	0.564692	0.018176	0.0260072		0.538685	0.556861	0.564692	0.018176	0.0260072		0.538685	0.556861	0.564692	0.018176	0.0260072		0.538779	0.556828	0.56559	0.0180491	0.0268114		0.539582	0.55973	0.553069	0.0201483	0.0134874
540		0.600868	0.586177	0.583978	-0.0146913	-0.0168906		0.600868	0.586394	0.639494	-0.0144747	0.0386258		0.600868	0.577544	0.602953	-0.0233244	0.00208445		0.560097	0.599084	0.603854	0.0389869	0.043757		0.560097	0.599084	0.603854	0.0389869	0.043757		0.560097	0.599084	0.603854	0.0389869	0.043757		0.560195	0.599054	0.604782	0.0388595	0.0445878		0.561029	0.60168	0.594428	0.0406502	0.0333983
542		0.737971	0.638069	0.636644	-0.0999019	-0.101327		0.737971	0.638293	0.694235	-0.0996773	-0.0437357		0.737971	0.630554	0.663242	-0.107417	-0.0747284		0.687897	0.649391	0.65517	-0.0385052	-0.0327263		0.687897	0.649391	0.65517	-0.0385052	-0.0327263		0.687897	0.649391	0.65517	-0.0385052	-0.0327263		0.688016	0.649365	0.656138	-0.0386511	-0.031878		0.689041	0.651661	0.648622	-0.0373803	-0.0404192
544		0.710925	0.651591	0.649978	-0.0593345	-0.0609471		0.710925	0.651817	0.708094	-0.0591078	-0.00283095		0.710925	0.644367	0.678506	-0.0665577	-0.0324189		0.662686	0.662501	0.668163	-0.000185842	0.0054762		0.662686	0.662501	0.668163	-0.000185842	0.0054762		0.662686	0.662501	0.668163	-0.000185842	0.0054762		0.662801	0.662475	0.66914	-0.000326328	0.00633893		0.663789	0.664685	0.662343	0.000896217	-0.0014459
546		0.722177	0.644791	0.64395	-0.0773859	-0.0782263		0.722177	0.645016	0.701829	-0.0771602	-0.0203476		0.722177	0.637421	0.671606	-0.0847557	-0.0505706		0.673174	0.655908	0.662289	-0.0172661	-0.010885		0.673174	0.655908	0.662289	-0.0172661	-0.010885		0.673174	0.655908	0.662289	-0.0172661	-0.010885		0.673291	0.655882	0.663263	-0.0174089	-0.0100287		0.674295	0.658136	0.656141	-0.0161589	-0.018154
548		0.683886	0.647278	0.647289	-0.0366076	-0.0365973		0.683886	0.647504	0.705299	-0.0363816	0.021413		0.683886	0.639962	0.675428	-0.0439238	-0.00845834		0.637482	0.65832	0.665542	0.020838	0.0280603		0.637482	0.65832	0.665542	0.020838	0.0280603		0.637482	0.65832	0.665542	0.020838	0.0280603		0.637593	0.658294	0.666518	0.0207016	0.0289254		0.638543	0.660532	0.659576	0.0219891	0.0210331
550		0.72826	0.672784	0.672221	-0.055476	-0.0560394		0.72826	0.673014	0.731213	-0.055246	0.00295285		0.72826	0.666018	0.703969	-0.0622424	-0.0242917		0.678845	0.683047	0.689835	0.00420184	0.0109899		0.678845	0.683047	0.689835	0.00420184	0.0109899		0.678845	0.683047	0.689835	0.00420184	0.0109899		0.678963	0.683023	0.69083	0.0040601	0.0118666		0.679975	0.685099	0.685232	0.005124	0.00525658
552		0.777111	0.7126	0.704568	-0.0645108	-0.0725427		0.777111	0.712836	0.764834	-0.0642748	-0.0122763		0.777111	0.706691	0.740998	-0.0704191	-0.036113		0.724381	0.721647	0.721353	-0.00273411	-0.00302801		0.724381	0.721647	0.721353	-0.00273411	-0.00302801		0.724381	0.721647	0.721353	-0.00273411	-0.00302801		0.724507	0.721626	0.722372	-0.00288084	-0.00213488		0.725586	0.723449	0.718517	-0.0021376	-0.00706918
554		0.777738	0.751386	0.739548	-0.026352	-0.0381898		0.777738	0.751628	0.801192	-0.02611	0.0234544		0.777738	0.746313	0.781041	-0.0314243	0.00330296		0.724965	0.759248	0.755436	0.034283	0.0304707		0.724965	0.759248	0.755436	0.034283	0.0304707		0.724965	0.759248	0.755436	0.034283	0.0304707		0.725091	0.75923	0.756481	0.034139	0.03139		0.726172	0.760807	0.754512	0.0346351	0.0283403
556		0.849824	0.795437	0.782328	-0.0543872	-0.0674963		0.849824	0.795685	0.845657	-0.0541384	-0.00416702		0.849824	0.791314	0.830012	-0.0585101	-0.0198115		0.79216	0.801954	0.797119	0.00979404	0.00495873		0.79216	0.801954	0.797119	0.00979404	0.00495873		0.79216	0.801954	0.797119	0.00979404	0.00495873		0.792298	0.801939	0.798197	0.0096416	0.00589867		0.793479	0.803236	0.798533	0.00975787	0.00505473
558		0.899606	0.837959	0.816196	-0.0616464	-0.0834096		0.899606	0.838215	0.880859	-0.0613911	-0.0187463		0.899606	0.834753	0.868783	-0.0648528	-0.0308226		0.838564	0.843179	0.830119	0.00461429	-0.00844504		0.838564	0.843179	0.830119	0.00461429	-0.00844504		0.838564	0.843179	0.830119	0.00461429	-0.00844504		0.83871	0.843167	0.831222	0.00445691	-0.00748764		0.83996	0.844194	0.833385	0.00423403	-0.00657518
560		0.905499	0.837665	0.821783	-0.0678343	-0.083716		0.905499	0.83792	0.886667	-0.067579	-0.0188326		0.905499	0.834452	0.875179	-0.071047	-0.0303202		0.844058	0.842893	0.835563	-0.00116465	-0.00849471		0.844058	0.842893	0.835563	-0.00116465	-0.00849471		0.844058	0.842893	0.835563	-0.00116465	-0.00849471		0.844205	0.842882	0.836671	-0.001323	-0.00753406		0.845463	0.84391	0.839134	-0.00155221	-0.00632862
562		0.882389	0.809335	0.811247	-0.0730535	-0.0711418		0.882389	0.809586	0.875715	-0.0728026	-0.00667339		0.882389	0.805512	0.863117	-0.0768768	-0.0192711		0.822515	0.815428	0.825297	-0.00708704	0.00278149		0.822515	0.815428	0.825297	-0.00708704	0.00278149		0.822515	0.815428	0.825297	-0.00708704	0.00278149		0.822658	0.815414	0.826396	-0.00724373	0.00373794		0.823884	0.816623	0.828292	-0.00726095	0.00440755
564		0.860762	0.828227	0.822631	-0.032535	-0.0381308		0.860762	0.828481	0.887548	-0.0322812	0.026786		0.860762	0.824811	0.87615	-0.0359512	0.0153878		0.802356	0.833744	0.83639	0.0313872	0.0340332		0.802356	0.833744	0.83639	0.0313872	0.0340332		0.802356	0.833744	0.83639	0.0313872	0.0340332		0.802496	0.833731	0.837497	0.0312354	0.0350017		0.803692	0.83482	0.840007	0.0311282	0.036315
566		0.938938	0.905397	0.860892	-0.0335403	-0.0780458		0.938938	0.905663	0.927316	-0.0332746	-0.0116219		0.938938	0.903644	0.919948	-0.0352931	-0.0189893		0.875227	0.908557	0.873669	0.0333301	-0.00155821		0.875227	0.908557	0.873669	0.0333301	-0.00155821		0.875227	0.908557	0.873669	0.0333301	-0.00155821		0.875379	0.908551	0.874806	0.0331713	-0.000573513		0.876684	0.909149	0.879377	0.0324656	0.00269348
568		0.975033	0.946491	0.891705	-0.0285423	-0.0833281		0.975033	0.946763	0.959343	-0.0282704	-0.0156906		0.975033	0.945624	0.955222	-0.0294095	-0.0198116		0.908874	0.948396	0.903693	0.0395225	-0.0051813		0.908874	0.948396	0.903693	0.0395225	-0.0051813		0.908874	0.948396	0.903693	0.0395225	-0.0051813		0.909032	0.948393	0.904852	0.0393609	-0.00417924		0.910386	0.94873	0.911085	0.0383441	0.00069851
570		0.984009	0.931053	0.902995	-0.0529561	-0.0810142		0.984009	0.931323	0.971077	-0.0526865	-0.0129319		0.984009	0.929853	0.968146	-0.0541559	-0.0158635		0.917241	0.93343	0.914693	0.0161892	-0.00254774		0.917241	0.93343	0.914693	0.0161892	-0.00254774		0.917241	0.93343	0.914693	0.0161892	-0.00254774		0.9174	0.933425	0.915861	0.016025	-0.00153862		0.918767	0.933861	0.922702	0.0150937	0.0039352
572		0.987218	0.918901	0.906778	-0.0683167	-0.0804399		0.987218	0.919169	0.975009	-0.068049	-0.0122087		0.987218	0.917439	0.972476	-0.0697785	-0.0147418		0.920232	0.921649	0.918379	0.00141735	-0.00185276		0.920232	0.921649	0.918379	0.00141735	-0.00185276		0.920232	0.921649	0.918379	0.00141735	-0.00185276		0.920391	0.921643	0.91955	0.00125172	-0.000841312		0.921763	0.922156	0.926595	0.000393197	0.00483195
574		0.988043	0.920204	0.909162	-0.0678386	-0.078881		0.988043	0.920472	0.977487	-0.0675707	-0.0105559		0.988043	0.91877	0.975205	-0.0692723	-0.0128378		0.921	0.922912	0.920701	0.00191159	-0.00029901		0.921	0.922912	0.920701	0.00191159	-0.00029901		0.921	0.922912	0.920701	0.00191159	-0.00029901		0.92116	0.922906	0.921874	0.00174592	0.000714098		0.922533	0.923411	0.929048	0.000877981	0.0065147
576		0.989174	0.941723	0.912275	-0.0474501	-0.0768986		0.989174	0.941995	0.980723	-0.0471789	-0.00845081		0.989174	0.940754	0.978769	-0.04842	-0.0104048		0.922055	0.943774	0.923735	0.0217197	0.00168034		0.922055	0.943774	0.923735	0.0217197	0.00168034		0.922055	0.943774	0.923735	0.0217197	0.00168034		0.922215	0.94377	0.92491	0.0215555	0.00269561		0.923589	0.944138	0.932252	0.0205493	0.00866246
578		0.990212	0.929914	0.915567	-0.0602979	-0.0746449		0.990212	0.930184	0.984145	-0.0600285	-0.00606743		0.990212	0.92869	0.982538	-0.0615223	-0.00767452		0.923023	0.932326	0.926943	0.00930305	0.0039201		0.923023	0.932326	0.926943	0.00930305	0.0039201		0.923023	0.932326	0.926943	0.00930305	0.0039201		0.923183	0.932321	0.928121	0.00913774	0.00493768		0.924559	0.932764	0.93564	0.00820513	0.0110806
580		0.991139	0.932115	0.917465	-0.0590242	-0.0736747		0.991139	0.932385	0.986117	-0.0587544	-0.00502249		0.991139	0.930938	0.98471	-0.0602011	-0.00642971		0.923887	0.934459	0.928792	0.0105725	0.00490458		0.923887	0.934459	0.928792	0.0105725	0.00490458		0.923887	0.934459	0.928792	0.0105725	0.00490458		0.924047	0.934455	0.929971	0.0104072	0.00592344		0.925424	0.934884	0.937592	0.00945931	0.0121673
582		0.991323	0.915955	0.917619	-0.0753674	-0.0737038		0.991323	0.916223	0.986277	-0.0751001	-0.00504553		0.991323	0.91443	0.984886	-0.0768926	-0.00643648		0.924058	0.918793	0.928942	-0.00526487	0.00488395		0.924058	0.918793	0.928942	-0.00526487	0.00488395		0.924058	0.918793	0.928942	-0.00526487	0.00488395		0.924218	0.918787	0.930121	-0.00543137	0.0059029		0.925596	0.919319	0.937751	-0.0062769	0.0121548
584		0.991491	0.906611	0.914852	-0.0848804	-0.0766395		0.991491	0.906877	0.983401	-0.0846146	-0.00809027		0.991491	0.904884	0.981718	-0.0866071	-0.00977277		0.924215	0.909734	0.926246	-0.0144812	0.00203058		0.924215	0.909734	0.926246	-0.0144812	0.00203058		0.924215	0.909734	0.926246	-0.0144812	0.00203058		0.924376	0.909727	0.927423	-0.0146484	0.00304742		0.925753	0.910318	0.934903	-0.0154348	0.00914994
586		0.992016	0.940279	0.915689	-0.0517371	-0.0763262		0.992016	0.94055	0.984272	-0.0514661	-0.0077439		0.992016	0.939277	0.982678	-0.0527382	-0.00933813		0.924704	0.942374	0.927062	0.0176697	0.00235806		0.924704	0.942374	0.927062	0.0176697	0.00235806		0.924704	0.942374	0.927062	0.0176697	0.00235806		0.924864	0.942369	0.92824	0.0175049	0.00337545		0.926243	0.942747	0.935765	0.016504	0.00952239
588		0.992284	0.943099	0.917211	-0.0491854	-0.0750732		0.992284	0.94337	0.985853	-0.0489139	-0.00643099		0.992284	0.942159	0.984419	-0.0501256	-0.00786491		0.924954	0.945108	0.928545	0.0201536	0.00359026		0.924954	0.945108	0.928545	0.0201536	0.00359026		0.924954	0.945108	0.928545	0.0201536	0.00359026		0.925115	0.945104	0.929724	0.0199889	0.00460874		0.926494	0.945463	0.937331	0.0189697	0.0108373
590		0.992206	0.940124	0.917014	-0.0520821	-0.0751913		0.992206	0.940395	0.985649	-0.0518111	-0.00655686		0.992206	0.939119	0.984194	-0.0530864	-0.00801152		0.924881	0.942223	0.928353	0.0173424	0.00347184		0.924881	0.942223	0.928353	0.0173424	0.00347184		0.924881	0.942223	0.928353	0.0173424	0.00347184		0.925042	0.942219	0.929532	0.0171775	0.00449019		0.92642	0.942597	0.937128	0.0161773	0.0107083
592		0.992583	0.937222	0.918659	-0.0553614	-0.0739241		0.992583	0.937492	0.987358	-0.0550909	-0.00522484		0.992583	0.936155	0.986077	-0.0564283	-0.00650621		0.925233	0.93941	0.929956	0.0141772	0.00472253		0.925233	0.93941	0.929956	0.0141772	0.00472253		0.925233	0.93941	0.929956	0.0141772	0.00472253		0.925394	0.939406	0.931136	0.0140121	0.00574206		0.926773	0.939802	0.938821	0.0130298	0.0120483
594		0.992674	0.945159	0.920672	-0.0475149	-0.0720018		0.992674	0.945431	0.989451	-0.0472431	-0.00322331		0.992674	0.944263	0.988381	-0.0484107	-0.00429261		0.925318	0.947105	0.931917	0.0217876	0.00659932		0.925318	0.947105	0.931917	0.0217876	0.00659932		0.925318	0.947105	0.931917	0.0217876	0.00659932		0.925478	0.947101	0.933099	0.021623	0.00762034		0.926857	0.947448	0.940892	0.0205902	0.0140349
596		0.992939	0.918977	0.922441	-0.0739617	-0.0704981		0.992939	0.919245	0.991289	-0.073694	-0.00164984		0.992939	0.917517	0.990406	-0.0754219	-0.00253276		0.925565	0.921723	0.933641	-0.00384181	0.00807575		0.925565	0.921723	0.933641	-0.00384181	0.00807575		0.925565	0.921723	0.933641	-0.00384181	0.00807575		0.925725	0.921717	0.934824	-0.00400836	0.00909807		0.927105	0.92223	0.942713	-0.00487531	0.0156077
598		0.993041	0.908347	0.924773	-0.0846946	-0.0682686		0.993041	0.908613	0.993713	-0.0844285	0.000671403		0.993041	0.906657	0.993075	-0.0863839	3.41061e-05		0.92566	0.911417	0.935912	-0.0142432	0.0102523		0.92566	0.911417	0.935912	-0.0142432	0.0102523		0.92566	0.911417	0.935912	-0.0142432	0.0102523		0.925821	0.91141	0.937097	-0.0144105	0.0112764		0.9272	0.91199	0.945112	-0.0152101	0.0179115
600		0.993346	0.922955	0.92651	-0.0703914	-0.0668365		0.993346	0.923223	0.995518	-0.070123	0.00217203		0.993346	0.921581	0.995064	-0.0717658	0.00171777		0.925944	0.925579	0.937605	-0.000365287	0.0116607		0.925944	0.925579	0.937605	-0.000365287	0.0116607		0.925944	0.925579	0.937605	-0.000365287	0.0116607		0.926105	0.925573	0.938791	-0.000531608	0.012686		0.927485	0.926061	0.9469	-0.00142438	0.0194143
602		0.993372	0.927814	0.927038	-0.0655573	-0.0663338		0.993372	0.928083	0.996067	-0.0652882	0.00269552		0.993372	0.926545	0.995668	-0.066827	0.00229687		0.925968	0.93029	0.938119	0.00432215	0.0121515		0.925968	0.93029	0.938119	0.00432215	0.0121515		0.925968	0.93029	0.938119	0.00432215	0.0121515		0.926128	0.930285	0.939306	0.00415618	0.0131773		0.927509	0.930741	0.947443	0.00323252	0.019934
604		0.993778	0.930517	0.925821	-0.0632611	-0.0679569		0.993778	0.930786	0.994802	-0.0629916	0.0010245		0.993778	0.929305	0.994276	-0.0644725	0.000497662		0.926347	0.93291	0.936934	0.00656336	0.0105872		0.926347	0.93291	0.936934	0.00656336	0.0105872		0.926347	0.93291	0.936934	0.00656336	0.0105872		0.926507	0.932905	0.938119	0.00639752	0.0116119		0.927888	0.933344	0.946191	0.00545614	0.0183025
606		0.993766	0.935407	0.927295	-0.0583589	-0.0664716		0.993766	0.935678	0.996334	-0.0580886	0.00256775		0.993766	0.934301	0.995962	-0.0594649	0.00219616		0.926336	0.937651	0.93837	0.0113155	0.0120339		0.926336	0.937651	0.93837	0.0113155	0.0120339		0.926336	0.937651	0.93837	0.0113155	0.0120339		0.926496	0.937647	0.939556	0.01115	0.0130597		0.927877	0.938055	0.947707	0.0101776	0.0198297
608		0.99385	0.934475	0.930822	-0.0593744	-0.0630279		0.99385	0.934745	1	-0.0591043	0.00615038		0.99385	0.933349	1	-0.0605005	0.00615038		0.926413	0.936748	0.941806	0.0103341	0.0153928		0.926413	0.936748	0.941806	0.0103341	0.0153928		0.926413	0.936748	0.941806	0.0103341	0.0153928		0.926574	0.936743	0.942996	0.0101685	0.0164213		0.927955	0.937157	0.951336	0.0092019	0.0233813
610		0.993308	0.917383	0.928453	-0.0759248	-0.0648549		0.993308	0.91765	0.997538	-0.0756573	0.00423016		0.993308	0.915888	0.997288	-0.0774193	0.0039806		0.925908	0.920177	0.939498	-0.00573117	0.0135898		0.925908	0.920177	0.939498	-0.00573117	0.0135898		0.925908	0.920177	0.939498	-0.00573117	0.0135898		0.926069	0.920171	0.940686	-0.00589789	0.0146166		0.927449	0.920694	0.948899	-0.00675524	0.0214497
612		0.993015	0.932412	0.927113	-0.0606025	-0.0659021		0.993015	0.932682	0.996145	-0.0603327	0.00313016		0.993015	0.931242	0.995754	-0.0617731	0.00273942		0.925635	0.934748	0.938193	0.00911235	0.0125571		0.925635	0.934748	0.938193	0.00911235	0.0125571		0.925635	0.934748	0.938193	0.00911235	0.0125571		0.925796	0.934743	0.939379	0.00894677	0.0135829		0.927176	0.93517	0.94752	0.00799441	0.0203442
614		0.992322	0.913259	0.928111	-0.0790634	-0.0642112		0.992322	0.913526	0.997183	-0.0787965	0.00486034		0.992322	0.911676	0.996897	-0.0806468	0.00457479		0.92499	0.916179	0.939165	-0.00881073	0.0141754		0.92499	0.916179	0.939165	-0.00881073	0.0141754		0.92499	0.916179	0.939165	-0.00881073	0.0141754		0.92515	0.916173	0.940353	-0.0089776	0.0152021		0.926529	0.916722	0.948547	-0.00980739	0.0220181
616		0.991002	0.919439	0.925823	-0.0715634	-0.0651791		0.991002	0.919707	0.994805	-0.0712956	0.00380233		0.991002	0.917989	0.994278	-0.0730136	0.00327572		0.923759	0.92217	0.936936	-0.00158901	0.0131766		0.923759	0.92217	0.936936	-0.00158901	0.0131766		0.923759	0.92217	0.936936	-0.00158901	0.0131766		0.92392	0.922164	0.938121	-0.00175521	0.0142018		0.925297	0.922674	0.946193	-0.0026224	0.0208963
618		0.989994	0.925945	0.925106	-0.064049	-0.0648881		0.989994	0.926213	0.994059	-0.0637802	0.0040651		0.989994	0.924635	0.993457	-0.065359	0.00346289		0.922819	0.928477	0.936237	0.00565831	0.0134176		0.922819	0.928477	0.936237	0.00565831	0.0134176		0.922819	0.928477	0.936237	0.00565831	0.0134176		0.922979	0.928472	0.937422	0.00549275	0.0144424		0.924355	0.92894	0.945454	0.00458565	0.0210997
620		0.987987	0.920105	0.922426	-0.0678821	-0.0655613		0.987987	0.920373	0.991274	-0.0676142	0.00328635		0.987987	0.918669	0.990389	-0.0693179	0.00240184		0.920949	0.922816	0.933626	0.00186737	0.0126769		0.920949	0.922816	0.933626	0.00186737	0.0126769		0.920949	0.922816	0.933626	0.00186737	0.0126769		0.921109	0.922811	0.934809	0.00170171	0.0137		0.922482	0.923316	0.942697	0.000834473	0.0202157
622		0.984089	0.920879	0.9138	-0.06321	-0.0702887		0.984089	0.921147	0.982308	-0.062942	-0.00178085		0.984089	0.91946	0.980515	-0.0646291	-0.00357415		0.917315	0.923566	0.925221	0.00625134	0.0079061		0.917315	0.923566	0.925221	0.00625134	0.0079061		0.917315	0.923566	0.925221	0.00625134	0.0079061		0.917474	0.92356	0.926397	0.00608636	0.00892335		0.918841	0.924061	0.933821	0.00521963	0.0149795
624		0.976343	0.914462	0.904976	-0.0618813	-0.0713666		0.976343	0.914729	0.973137	-0.0616143	-0.00320628		0.976343	0.912904	0.970414	-0.0634388	-0.00592919		0.910095	0.917345	0.916623	0.00725038	0.00652886		0.910095	0.917345	0.916623	0.00725038	0.00652886		0.910095	0.917345	0.916623	0.00725038	0.00652886		0.910253	0.917339	0.917793	0.00708619	0.00754071		0.911609	0.91788	0.924741	0.00627097	0.013132
626		0.968312	0.892241	0.896391	-0.0760716	-0.0719217		0.968312	0.892504	0.964213	-0.075808	-0.00409956		0.968312	0.890204	0.960585	-0.078108	-0.00772699		0.902609	0.895803	0.908258	-0.00680631	0.00564897		0.902609	0.895803	0.908258	-0.00680631	0.00564897		0.902609	0.895803	0.908258	-0.00680631	0.00564897		0.902766	0.895795	0.909421	-0.00697083	0.00665566		0.904111	0.896477	0.915906	-0.00763382	0.0117953
628		0.957756	0.889447	0.888011	-0.0683083	-0.0697441		0.957756	0.88971	0.955503	-0.0680451	-0.00225205		0.957756	0.887351	0.950993	-0.0704049	-0.00676228		0.892768	0.893094	0.900094	0.000325934	0.00732504		0.892768	0.893094	0.900094	0.000325934	0.00732504		0.892768	0.893094	0.900094	0.000325934	0.00732504		0.892923	0.893086	0.901251	0.000162919	0.00832711		0.894254	0.893786	0.907284	-0.000467662	0.0130298
630		0.946243	0.854147	0.87433	-0.0920963	-0.0719127		0.946243	0.854404	0.941283	-0.0918385	-0.00495953		0.946243	0.851289	0.935332	-0.0949537	-0.0109111		0.882037	0.858872	0.886763	-0.0231653	0.00472602		0.882037	0.858872	0.886763	-0.0231653	0.00472602		0.882037	0.858872	0.886763	-0.0231653	0.00472602		0.88219	0.858861	0.88791	-0.0233291	0.00571966		0.883505	0.859785	0.893206	-0.0237195	0.00970086
632		0.928225	0.838382	0.857906	-0.0898426	-0.0703187		0.928225	0.838637	0.924212	-0.0895872	-0.00401246		0.928225	0.835185	0.91653	-0.0930398	-0.0116944		0.865241	0.843589	0.87076	-0.0216529	0.00551849		0.865241	0.843589	0.87076	-0.0216529	0.00551849		0.865241	0.843589	0.87076	-0.0216529	0.00551849		0.865392	0.843577	0.871894	-0.0218149	0.00650267		0.866681	0.844601	0.876305	-0.0220802	0.00962361
634		0.910299	0.842191	0.840126	-0.0681085	-0.0701731		0.910299	0.842446	0.905732	-0.0678525	-0.00456722		0.910299	0.839075	0.896177	-0.0712236	-0.0141224		0.848532	0.847281	0.853436	-0.00125138	0.00490358		0.848532	0.847281	0.853436	-0.00125138	0.00490358		0.848532	0.847281	0.853436	-0.00125138	0.00490358		0.848679	0.847269	0.854557	-0.00141017	0.00587727		0.849944	0.848269	0.858009	-0.00167478	0.00806474
636		0.89569	0.817232	0.823751	-0.0784572	-0.0719387		0.89569	0.817484	0.888712	-0.0782051	-0.00697781		0.89569	0.813579	0.877431	-0.0821103	-0.0182581		0.834914	0.823085	0.83748	-0.0118293	0.00256649		0.834914	0.823085	0.83748	-0.0118293	0.00256649		0.834914	0.823085	0.83748	-0.0118293	0.00256649		0.835059	0.823071	0.838589	-0.0119876	0.00353021		0.836303	0.82423	0.841159	-0.0120734	0.00485533
638		0.881239	0.801068	0.810177	-0.0801707	-0.0710622		0.881239	0.801318	0.874603	-0.0799211	-0.00663602		0.881239	0.797067	0.861892	-0.0841722	-0.0193464		0.821444	0.807414	0.824254	-0.0140298	0.00281043		0.821444	0.807414	0.824254	-0.0140298	0.00281043		0.821444	0.807414	0.824254	-0.0140298	0.00281043		0.821586	0.807399	0.825353	-0.0141869	0.00376626		0.822811	0.808661	0.827191	-0.01415	0.00437979
640		0.861196	0.795641	0.791431	-0.0655551	-0.0697656		0.861196	0.79589	0.855119	-0.0653063	-0.00607779		0.861196	0.791523	0.840433	-0.0696736	-0.0207632		0.802761	0.802153	0.805989	-0.000608487	0.00322768		0.802761	0.802153	0.805989	-0.000608487	0.00322768		0.802761	0.802153	0.805989	-0.000608487	0.00322768		0.802901	0.802138	0.807073	-0.000762744	0.00417264		0.804097	0.803434	0.807901	-0.000663581	0.00380358
642		0.840607	0.758943	0.762813	-0.0816636	-0.0777933		0.840607	0.759186	0.825374	-0.0814205	-0.0152327		0.840607	0.754034	0.807674	-0.0865731	-0.032933		0.783569	0.766575	0.778105	-0.0169935	-0.00546343		0.783569	0.766575	0.778105	-0.0169935	-0.00546343		0.783569	0.766575	0.778105	-0.0169935	-0.00546343		0.783705	0.766557	0.779168	-0.0171471	-0.0045367		0.784872	0.768086	0.778453	-0.0167864	-0.00641969
644		0.814571	0.708319	0.716851	-0.106253	-0.0977207		0.814571	0.708554	0.777601	-0.106017	-0.0369705		0.814571	0.702318	0.755058	-0.112253	-0.0595132		0.7593	0.717497	0.733321	-0.0418033	-0.0259791		0.7593	0.717497	0.733321	-0.0418033	-0.0259791		0.7593	0.717497	0.733321	-0.0418033	-0.0259791		0.759432	0.717475	0.734349	-0.0419564	-0.0250827		0.760564	0.719326	0.731156	-0.041238	-0.029407
646		0.748166	0.640939	0.645469	-0.107227	-0.102697		0.748166	0.641164	0.703407	-0.107002	-0.0447582		0.748166	0.633486	0.673344	-0.11468	-0.0748212		0.6974	0.652174	0.663769	-0.0452262	-0.0336309		0.6974	0.652174	0.663769	-0.0452262	-0.0336309		0.6974	0.652174	0.663769	-0.0452262	-0.0336309		0.697521	0.652147	0.664743	-0.0453735	-0.0327776		0.698561	0.654425	0.657703	-0.0441351	-0.0408572
648		0.606434	0.57093	0.578651	-0.0355038	-0.0277825		0.606434	0.571144	0.633958	-0.0352895	0.0275242		0.606434	0.561968	0.596855	-0.0444656	-0.00957838		0.565285	0.584303	0.598664	0.0190176	0.0333793		0.565285	0.584303	0.598664	0.0190176	0.0333793		0.565285	0.584303	0.598664	0.0190176	0.0333793		0.565383	0.584271	0.599588	0.0188881	0.0342052		0.566226	0.586994	0.588947	0.020768	0.0227209
650		0.618247	0.506456	0.51892	-0.111791	-0.0993268		0.618247	0.506661	0.571874	-0.111586	-0.0463729		0.618247	0.496105	0.528478	-0.122142	-0.0897683		0.576297	0.521798	0.540465	-0.0544989	-0.0358321		0.576297	0.521798	0.540465	-0.0544989	-0.0358321		0.576297	0.521798	0.540465	-0.0544989	-0.0358321		0.576397	0.521762	0.541344	-0.0546351	-0.0350531		0.577256	0.524893	0.527482	-0.0523623	-0.0497734
652		0.506866	0.442297	0.453575	-0.064569	-0.053291		0.506866	0.442491	0.503955	-0.0643745	-0.00291101		0.506866	0.430563	0.453675	-0.0763032	-0.0531908		0.472473	0.459597	0.476795	-0.0128759	0.00432133		0.472473	0.459597	0.476795	-0.0128759	0.00432133		0.472473	0.459597	0.476795	-0.0128759	0.00432133		0.472555	0.459557	0.477624	-0.0129987	0.00506914		0.473259	0.463096	0.460241	-0.0101638	-0.0130187
654		0.437994	0.373669	0.428525	-0.0643248	-0.00946898		0.437994	0.373853	0.477918	-0.0641408	0.0399243		0.437994	0.360456	0.424999	-0.0775382	-0.0129946		0.408275	0.393065	0.452387	-0.0152094	0.0441123		0.408275	0.393065	0.452387	-0.0152094	0.0441123		0.408275	0.393065	0.452387	-0.0152094	0.0441123		0.408345	0.393019	0.453198	-0.0153261	0.0448524		0.408954	0.396994	0.434464	-0.0119598	0.0255101
656		0.48033	0.432167	0.458819	-0.048163	-0.0215117		0.48033	0.43236	0.509405	-0.04797	0.0290749		0.48033	0.420215	0.459678	-0.0601155	-0.0206525		0.447738	0.449777	0.481904	0.0020389	0.0341657		0.447738	0.449777	0.481904	0.0020389	0.0341657		0.447738	0.449777	0.481904	0.0020389	0.0341657		0.447816	0.449736	0.482738	0.00191967	0.0349218		0.448483	0.453339	0.465637	0.00485575	0.0171535
658		0.546016	0.482232	0.477086	-0.0637837	-0.0689298		0.546016	0.482433	0.528392	-0.063583	-0.0176237		0.546016	0.471359	0.480589	-0.0746571	-0.0654265		0.508967	0.498313	0.499703	-0.0106535	-0.00926374		0.508967	0.498313	0.499703	-0.0106535	-0.00926374		0.508967	0.498313	0.499703	-0.0106535	-0.00926374		0.509055	0.498276	0.500551	-0.0107797	-0.00850456		0.509814	0.501561	0.484434	-0.00825272	-0.0253794
660		0.510354	0.461388	0.482593	-0.0489667	-0.0277611		0.510354	0.461585	0.534116	-0.0487692	0.0237619		0.510354	0.450065	0.486894	-0.0602894	-0.0234608		0.475725	0.478105	0.505069	0.00238021	0.029344		0.475725	0.478105	0.505069	0.00238021	0.029344		0.475725	0.478105	0.505069	0.00238021	0.029344		0.475808	0.478066	0.505921	0.00225826	0.0301131		0.476517	0.481484	0.490101	0.00496709	0.0135846
662		0.528139	0.545053	0.532298	0.0169139	0.0041588		0.528139	0.545263	0.585778	0.0171242	0.0576396		0.528139	0.535533	0.543792	0.00739442	0.0156535		0.492303	0.559216	0.553499	0.0669129	0.0611964		0.492303	0.559216	0.553499	0.0669129	0.0611964		0.492303	0.559216	0.553499	0.0669129	0.0611964		0.492388	0.559182	0.554388	0.0667942	0.062		0.493122	0.562069	0.541248	0.0689471	0.048126
664		0.650379	0.59809	0.604792	-0.0522893	-0.0455874		0.650379	0.598309	0.661128	-0.0520708	0.0107489		0.650379	0.589714	0.62678	-0.0606657	-0.0235996		0.606249	0.610634	0.624135	0.0043847	0.0178861		0.606249	0.610634	0.624135	0.0043847	0.0178861		0.606249	0.610634	0.624135	0.0043847	0.0178861		0.606354	0.610604	0.625079	0.0042501	0.0187245		0.607258	0.613154	0.615846	0.00589644	0.00858823
666		0.708441	0.644389	0.669782	-0.0640515	-0.0386588		0.708441	0.644615	0.728678	-0.0638259	0.0202374		0.708441	0.637011	0.701177	-0.0714299	-0.00726412		0.660371	0.655519	0.687459	-0.0048515	0.0270882		0.660371	0.655519	0.687459	-0.0048515	0.0270882		0.660371	0.655519	0.687459	-0.0048515	0.0270882		0.660485	0.655493	0.688452	-0.00499211	0.0279663		0.66147	0.657749	0.682722	-0.0037204	0.0212524
668		0.781376	0.702723	0.710818	-0.0786536	-0.0705581		0.781376	0.702957	0.771331	-0.078419	-0.0100455		0.781376	0.696601	0.748152	-0.0847747	-0.0332237		0.728357	0.712071	0.727443	-0.0162858	-0.000914192		0.728357	0.712071	0.727443	-0.0162858	-0.000914192		0.728357	0.712071	0.727443	-0.0162858	-0.000914192		0.728483	0.712049	0.728466	-0.0164339	-1.70398e-05		0.729569	0.713935	0.724949	-0.0156339	-0.00462037
670		0.785286	0.744716	0.733205	-0.0405697	-0.0520806		0.785286	0.744957	0.794599	-0.0403287	0.00931381		0.785286	0.7395	0.77378	-0.0457857	-0.0115059		0.732001	0.752782	0.749256	0.0207811	0.0172547		0.732001	0.752782	0.749256	0.0207811	0.0172547		0.732001	0.752782	0.749256	0.0207811	0.0172547		0.732128	0.752764	0.750296	0.0206354	0.018168		0.733219	0.754383	0.747985	0.0211634	0.014766
672		0.828719	0.770447	0.74959	-0.0582716	-0.0791287		0.828719	0.770692	0.81163	-0.0580266	-0.017089		0.828719	0.765786	0.792537	-0.062933	-0.0361824		0.772488	0.777728	0.765221	0.00524067	-0.00726649		0.772488	0.777728	0.765221	0.00524067	-0.00726649		0.772488	0.777728	0.765221	0.00524067	-0.00726649		0.772622	0.777711	0.766274	0.00508982	-0.00634779		0.773773	0.779167	0.764846	0.00539407	-0.00892701
674		0.822586	0.760586	0.758666	-0.0620005	-0.0639198		0.822586	0.760829	0.821063	-0.0617571	-0.0015225		0.822586	0.755711	0.802926	-0.0668745	-0.0196598		0.766771	0.768167	0.774064	0.00139671	0.00729367		0.766771	0.768167	0.774064	0.00139671	0.00729367		0.766771	0.768167	0.774064	0.00139671	0.00729367		0.766904	0.76815	0.775124	0.00124614	0.00822019		0.768047	0.769668	0.774185	0.00162152	0.00613871
676		0.828333	0.758802	0.770821	-0.0695305	-0.0575114		0.828333	0.759045	0.833697	-0.0692874	0.00536463		0.828333	0.75389	0.816841	-0.074443	-0.011492		0.772127	0.766438	0.785908	-0.00568895	0.0137803		0.772127	0.766438	0.785908	-0.00568895	0.0137803		0.772127	0.766438	0.785908	-0.00568895	0.0137803		0.772261	0.766421	0.786976	-0.00584059	0.0147151		0.773412	0.76795	0.786693	-0.00546187	0.0132808
678		0.857569	0.803689	0.794701	-0.0538793	-0.0628677		0.857569	0.803939	0.858518	-0.0536292	0.000948948		0.857569	0.799744	0.844177	-0.0578242	-0.0133919		0.79938	0.809955	0.809175	0.0105755	0.00979562		0.79938	0.809955	0.809175	0.0105755	0.00979562		0.79938	0.809955	0.809175	0.0105755	0.00979562		0.799518	0.809941	0.810262	0.0104224	0.0107436		0.80071	0.811185	0.811266	0.0104755	0.0105559
680		0.890225	0.819645	0.813982	-0.0705799	-0.0762427		0.890225	0.819897	0.878558	-0.0703274	-0.0116665		0.890225	0.816044	0.866249	-0.074181	-0.023976		0.82982	0.825423	0.827962	-0.00439649	-0.00185782		0.82982	0.825423	0.827962	-0.00439649	-0.00185782		0.82982	0.825423	0.827962	-0.00439649	-0.00185782		0.829964	0.82541	0.829063	-0.00455369	-0.000900575		0.831201	0.826554	0.831106	-0.00464726	-9.4412e-05
682		0.903991	0.803566	0.820455	-0.100425	-0.0835361		0.903991	0.803816	0.885286	-0.100175	-0.018705		0.903991	0.799619	0.873659	-0.104373	-0.0303326		0.842652	0.809836	0.834269	-0.0328167	-0.00838311		0.842652	0.809836	0.834269	-0.0328167	-0.00838311		0.842652	0.809836	0.834269	-0.0328167	-0.00838311		0.842799	0.809821	0.835375	-0.0329773	-0.00742322		0.844055	0.811067	0.837767	-0.0329879	-0.00628727
684		0.875848	0.830534	0.83128	-0.0453145	-0.0445687		0.875848	0.830788	0.896537	-0.0450603	0.0206887		0.875848	0.827167	0.88605	-0.0486809	0.0102016		0.816419	0.83598	0.844816	0.0195609	0.0283972		0.816419	0.83598	0.844816	0.0195609	0.0283972		0.816419	0.83598	0.844816	0.0195609	0.0283972		0.816561	0.835967	0.84593	0.0194068	0.0293698		0.817778	0.837042	0.848906	0.0192641	0.0311283
686		0.936377	0.859902	0.858954	-0.076474	-0.0774221		0.936377	0.860161	0.925302	-0.0762153	-0.0110746		0.936377	0.857169	0.91773	-0.0792074	-0.0186461		0.87284	0.864452	0.871781	-0.00838828	-0.00105867		0.87284	0.864452	0.871781	-0.00838828	-0.00105867		0.87284	0.864452	0.871781	-0.00838828	-0.00105867		0.872992	0.864442	0.872917	-0.00854999	-7.50233e-05		0.874293	0.865329	0.877384	-0.00896329	0.0030911
688		0.973868	0.888468	0.886063	-0.0854001	-0.0878057		0.973868	0.888731	0.953478	-0.0851371	-0.0203904		0.973868	0.88635	0.948762	-0.0875179	-0.0251059		0.907788	0.892145	0.898195	-0.0156427	-0.00959325		0.907788	0.892145	0.898195	-0.0156427	-0.00959325		0.907788	0.892145	0.898195	-0.0156427	-0.00959325		0.907946	0.892137	0.89935	-0.0158084	-0.00859525		0.909299	0.892844	0.905279	-0.0164551	-0.00402003
690		0.981592	0.939097	0.894436	-0.0424956	-0.0871559		0.981592	0.939368	0.962182	-0.0422247	-0.0194107		0.981592	0.93807	0.958348	-0.0435221	-0.0232441		0.914988	0.941228	0.906354	0.0262401	-0.00863403		0.914988	0.941228	0.906354	0.0262401	-0.00863403		0.914988	0.941228	0.906354	0.0262401	-0.00863403		0.915147	0.941224	0.907516	0.0260769	-0.00763097		0.916511	0.941608	0.913895	0.0250979	-0.00261512
692		0.986995	0.897671	0.897803	-0.0893236	-0.0891919		0.986995	0.897936	0.965681	-0.0890592	-0.0213142		0.986995	0.895752	0.962202	-0.091243	-0.0247928		0.920024	0.901067	0.909634	-0.0189565	-0.0103898		0.920024	0.901067	0.909634	-0.0189565	-0.0103898		0.920024	0.901067	0.909634	-0.0189565	-0.0103898		0.920184	0.90106	0.910799	-0.0191237	-0.00938507		0.921555	0.901708	0.91736	-0.0198471	-0.00419526
694		0.991323	0.873805	0.902011	-0.117518	-0.0893122		0.991323	0.874066	0.970055	-0.117258	-0.0212687		0.991323	0.871371	0.967019	-0.119952	-0.024304		0.924059	0.87793	0.913734	-0.0461289	-0.0103243		0.924059	0.87793	0.913734	-0.0461289	-0.0103243		0.924059	0.87793	0.913734	-0.0461289	-0.0103243		0.924219	0.877921	0.914902	-0.0462985	-0.00931712		0.925596	0.87872	0.92169	-0.0468764	-0.0039065
696		0.993063	0.909442	0.90115	-0.083621	-0.0919129		0.993063	0.909708	0.969159	-0.0833547	-0.0239033		0.993063	0.907776	0.966033	-0.0852867	-0.0270293		0.92568	0.912478	0.912895	-0.0132016	-0.0127848		0.92568	0.912478	0.912895	-0.0132016	-0.0127848		0.92568	0.912478	0.912895	-0.0132016	-0.0127848		0.925841	0.912472	0.914062	-0.0133688	-0.0117786		0.92722	0.913045	0.920804	-0.0141754	-0.00641679
698		0.994011	0.888625	0.900904	-0.105385	-0.0931061		0.994011	0.888888	0.968904	-0.105122	-0.0251062		0.994011	0.886511	0.965752	-0.1075	-0.0282581		0.926563	0.892297	0.912656	-0.034266	-0.0139075		0.926563	0.892297	0.912656	-0.034266	-0.0139075		0.926563	0.892297	0.912656	-0.034266	-0.0139075		0.926724	0.892289	0.913823	-0.0344349	-0.0129016		0.928105	0.892995	0.920551	-0.0351107	-0.00755433
700		0.995021	0.841121	0.90313	-0.1539	-0.0918908		0.995021	0.841377	0.971218	-0.153644	-0.0238032		0.995021	0.837983	0.968301	-0.157038	-0.0267206		0.927506	0.846244	0.914825	-0.0812616	-0.0126806		0.927506	0.846244	0.914825	-0.0812616	-0.0126806		0.927506	0.846244	0.914825	-0.0812616	-0.0126806		0.927667	0.846232	0.915993	-0.0814341	-0.0116732		0.929049	0.847239	0.922842	-0.0818097	-0.00620737
702		0.996271	0.86089	0.903204	-0.135381	-0.0930674		0.996271	0.861149	0.971294	-0.135122	-0.024977		0.996271	0.858178	0.968384	-0.138093	-0.0278866		0.928671	0.865409	0.914896	-0.0632611	-0.0137744		0.928671	0.865409	0.914896	-0.0632611	-0.0137744		0.928671	0.865409	0.914896	-0.0632611	-0.0137744		0.928832	0.865399	0.916065	-0.0634324	-0.0127671		0.930216	0.866281	0.922917	-0.0639352	-0.00729905
704		0.997623	0.915068	0.903705	-0.0825543	-0.0939179		0.997623	0.915335	0.971815	-0.0822872	-0.0258077		0.997623	0.913524	0.968958	-0.0840987	-0.0286646		0.92993	0.917933	0.915384	-0.0119972	-0.014546		0.92993	0.917933	0.915384	-0.0119972	-0.014546		0.92993	0.917933	0.915384	-0.0119972	-0.014546		0.930092	0.917927	0.916553	-0.0121648	-0.0135385		0.931478	0.918464	0.923433	-0.0130135	-0.00804539
706		0.998333	0.936535	0.909444	-0.0617979	-0.0888894		0.998333	0.936805	0.97778	-0.0615275	-0.0205531		0.998333	0.935453	0.975528	-0.0628796	-0.0228054		0.930593	0.938744	0.920976	0.00815186	-0.00961635		0.930593	0.938744	0.920976	0.00815186	-0.00961635		0.930593	0.938744	0.920976	0.00815186	-0.00961635		0.930754	0.93874	0.922149	0.00798572	-0.0086047		0.932141	0.939141	0.929338	0.0069998	-0.00280319
708		0.998703	0.924089	0.909165	-0.0746146	-0.0895378		0.998703	0.924357	0.977491	-0.0743461	-0.0212125		0.998703	0.922739	0.975209	-0.0759646	-0.0234941		0.930938	0.926678	0.920705	-0.00425964	-0.0102325		0.930938	0.926678	0.920705	-0.00425964	-0.0102325		0.930938	0.926678	0.920705	-0.00425964	-0.0102325		0.931099	0.926673	0.921878	-0.00442675	-0.00922114		0.932487	0.927153	0.929052	-0.00533416	-0.00343514
710		0.998865	0.926127	0.905272	-0.0727378	-0.0935931		0.998865	0.926396	0.973444	-0.0724689	-0.0254212		0.998865	0.924821	0.970752	-0.0740438	-0.0281129		0.931089	0.928655	0.916912	-0.00243407	-0.014177		0.931089	0.928655	0.916912	-0.00243407	-0.014177		0.931089	0.928655	0.916912	-0.00243407	-0.014177		0.93125	0.928649	0.918082	-0.00260105	-0.0131686		0.932638	0.929117	0.925045	-0.00352164	-0.00759271
712		0.999425	0.96302	0.908142	-0.0364052	-0.0912834		0.999425	0.963295	0.976427	-0.0361307	-0.0229984		0.999425	0.962509	0.974037	-0.036916	-0.0253878		0.931611	0.964421	0.919708	0.03281	-0.0119029		0.931611	0.964421	0.919708	0.03281	-0.0119029		0.931611	0.964421	0.919708	0.03281	-0.0119029		0.931772	0.964418	0.92088	0.0326457	-0.0108924		0.933161	0.964651	0.927999	0.0314901	-0.00516254
714		0.999445	0.940138	0.908347	-0.0593067	-0.0910986		0.999445	0.940409	0.97664	-0.0590357	-0.0228055		0.999445	0.939134	0.974272	-0.0603107	-0.0251734		0.931629	0.942238	0.919907	0.0106086	-0.011722		0.931629	0.942238	0.919907	0.0106086	-0.011722		0.931629	0.942238	0.919907	0.0106086	-0.011722		0.931791	0.942234	0.92108	0.0104425	-0.0107113		0.93318	0.942612	0.928209	0.00943216	-0.00497051
716		0.999915	0.910414	0.907442	-0.0895014	-0.092473		0.999915	0.91068	0.975699	-0.0892349	-0.0242156		0.999915	0.908769	0.973236	-0.0911461	-0.0266787		0.932067	0.913421	0.919026	-0.0186466	-0.0130413		0.932067	0.913421	0.919026	-0.0186466	-0.0130413		0.932067	0.913421	0.919026	-0.0186466	-0.0130413		0.932229	0.913414	0.920198	-0.0188149	-0.0120314		0.933618	0.913981	0.927278	-0.0196372	-0.00634003
718		0.999824	0.909461	0.905847	-0.0903626	-0.0939762		0.999824	0.909727	0.974042	-0.0900963	-0.0257816		0.999824	0.907796	0.971411	-0.0920278	-0.0284128		0.931982	0.912497	0.917472	-0.019485	-0.0145099		0.931982	0.912497	0.917472	-0.019485	-0.0145099		0.931982	0.912497	0.917472	-0.019485	-0.0145099		0.932144	0.91249	0.918643	-0.0196533	-0.0135012		0.933533	0.913063	0.925637	-0.0204694	-0.00789559
720		0.999513	0.925872	0.90659	-0.0736408	-0.0929229		0.999513	0.926141	0.974814	-0.073372	-0.024699		0.999513	0.924561	0.972261	-0.0749523	-0.0272519		0.931693	0.928407	0.918196	-0.00328536	-0.0134966		0.931693	0.928407	0.918196	-0.00328536	-0.0134966		0.931693	0.928407	0.918196	-0.00328536	-0.0134966		0.931854	0.928402	0.919367	-0.00345247	-0.0124873		0.933243	0.928871	0.926402	-0.00437234	-0.00684125
722		0.999428	0.953938	0.905569	-0.0454892	-0.093859		0.999428	0.954211	0.973752	-0.0452161	-0.0256753		0.999428	0.953232	0.971092	-0.0461958	-0.0283358		0.931613	0.955616	0.917201	0.0240035	-0.0144123		0.931613	0.955616	0.917201	0.0240035	-0.0144123		0.931613	0.955616	0.917201	0.0240035	-0.0144123		0.931775	0.955613	0.918371	0.0238384	-0.0134038		0.933163	0.955904	0.925351	0.0227405	-0.00781266
724		0.999904	0.900411	0.903722	-0.099493	-0.0961818		0.999904	0.900675	0.971833	-0.0992281	-0.028071		0.999904	0.89855	0.968978	-0.101353	-0.0309261		0.932057	0.903723	0.915401	-0.0283336	-0.0166556		0.932057	0.903723	0.915401	-0.0283336	-0.0166556		0.932057	0.903723	0.915401	-0.0283336	-0.0166556		0.932218	0.903716	0.91657	-0.0285026	-0.0156485		0.933608	0.904346	0.92345	-0.0292614	-0.0101576
726		0.999973	0.880345	0.901711	-0.119628	-0.0982625		0.999973	0.880607	0.969742	-0.119367	-0.0302308		0.999973	0.878052	0.966675	-0.121921	-0.0332978		0.932121	0.88427	0.913442	-0.0478515	-0.0186799		0.932121	0.88427	0.913442	-0.0478515	-0.0186799		0.932121	0.88427	0.913442	-0.0478515	-0.0186799		0.932283	0.884261	0.914609	-0.0480221	-0.0176744		0.933673	0.885019	0.921381	-0.0486535	-0.012292
728		0.999709	0.933856	0.905195	-0.0658527	-0.0945134		0.999709	0.934126	0.973364	-0.0655827	-0.0263445		0.999709	0.932717	0.970664	-0.0669922	-0.0290443		0.931875	0.936147	0.916837	0.00427224	-0.0150382		0.931875	0.936147	0.916837	0.00427224	-0.0150382		0.931875	0.936147	0.916837	0.00427224	-0.0150382		0.932037	0.936142	0.918007	0.00410569	-0.0140299		0.933426	0.936561	0.924966	0.00313486	-0.00845932
730		1	0.944233	0.90505	-0.055767	-0.0949504		1	0.944505	0.973213	-0.0554954	-0.0267872		1	0.943317	0.970498	-0.0566828	-0.0295024		0.932147	0.946207	0.916695	0.0140609	-0.0154517		0.932147	0.946207	0.916695	0.0140609	-0.0154517		0.932147	0.946207	0.916695	0.0140609	-0.0154517		0.932308	0.946203	0.917865	0.013895	-0.0144436		0.933698	0.946556	0.924816	0.0128579	-0.00888123
732		0.999689	0.889981	0.910648	-0.109707	-0.0890402		0.999689	0.890245	0.979032	-0.109444	-0.0206565		0.999689	0.887896	0.976907	-0.111793	-0.0227818		0.931856	0.893612	0.92215	-0.0382442	-0.0097061		0.931856	0.893612	0.92215	-0.0382442	-0.0097061		0.931856	0.893612	0.92215	-0.0382442	-0.0097061		0.932018	0.893604	0.923324	-0.038414	-0.00869375		0.933407	0.894301	0.930578	-0.0391062	-0.00282919
734		0.999963	0.924485	0.911387	-0.0754775	-0.0885755		0.999963	0.924754	0.9798	-0.0752089	-0.0201626		0.999963	0.923144	0.977753	-0.0768189	-0.0222101		0.932112	0.927063	0.92287	-0.00504921	-0.00924168		0.932112	0.927063	0.92287	-0.00504921	-0.00924168		0.932112	0.927063	0.92287	-0.00504921	-0.00924168		0.932274	0.927057	0.924045	-0.00521649	-0.00822883		0.933663	0.927535	0.931338	-0.00612817	-0.00232482
736		0.999438	0.934638	0.90696	-0.0648	-0.0924788		0.999438	0.934908	0.975198	-0.0645299	-0.0242404		0.999438	0.933516	0.972684	-0.0659226	-0.0267544		0.931623	0.936906	0.918556	0.00528271	-0.0130671		0.931623	0.936906	0.918556	0.00528271	-0.0130671		0.931623	0.936906	0.918556	0.00528271	-0.0130671		0.931785	0.936901	0.919727	0.00511626	-0.0120575		0.933173	0.937314	0.926782	0.00414084	-0.00639143
738		0.999475	0.885931	0.911073	-0.113544	-0.0884014		0.999475	0.886194	0.979474	-0.113281	-0.0200009		0.999475	0.883759	0.977393	-0.115716	-0.0220815		0.931657	0.889686	0.922564	-0.0419713	-0.00909268		0.931657	0.889686	0.922564	-0.0419713	-0.00909268		0.931657	0.889686	0.922564	-0.0419713	-0.00909268		0.931819	0.889677	0.923739	-0.0421413	-0.00807998		0.933207	0.8904	0.931015	-0.0428075	-0.00219222
740		0.999338	0.928482	0.909347	-0.0708563	-0.0899911		0.999338	0.928751	0.97768	-0.0705871	-0.0216586		0.999338	0.927227	0.975417	-0.0721116	-0.023921		0.93153	0.930937	0.920882	-0.000592412	-0.0106474		0.93153	0.930937	0.920882	-0.000592412	-0.0106474		0.93153	0.930937	0.920882	-0.000592412	-0.0106474		0.931692	0.930932	0.922056	-0.000759299	-0.00963594		0.93308	0.931385	0.929239	-0.00169549	-0.00384102
742		0.998965	0.960225	0.909259	-0.0387397	-0.089706		0.998965	0.9605	0.977588	-0.0384656	-0.021377		0.998965	0.959654	0.975316	-0.0393108	-0.0236487		0.931182	0.961712	0.920797	0.0305296	-0.0103854		0.931182	0.961712	0.920797	0.0305296	-0.0103854		0.931182	0.961712	0.920797	0.0305296	-0.0103854		0.931344	0.961709	0.92197	0.0303651	-0.00937398		0.932731	0.961959	0.929148	0.0292279	-0.0035833
744		0.999048	0.943	0.908669	-0.0560482	-0.0903796		0.999048	0.943272	0.976975	-0.0557767	-0.0220739		0.999048	0.942058	0.974641	-0.0569905	-0.0244078		0.93126	0.945012	0.920221	0.0137528	-0.0110382		0.93126	0.945012	0.920221	0.0137528	-0.0110382		0.93126	0.945012	0.920221	0.0137528	-0.0110382		0.931421	0.945008	0.921394	0.013587	-0.0100272		0.932809	0.945368	0.928541	0.012559	-0.00426848
746		0.999275	0.92216	0.91009	-0.0771145	-0.089185		0.999275	0.922429	0.978451	-0.0768463	-0.0208233		0.999275	0.920769	0.976267	-0.0785061	-0.0230075		0.931471	0.924809	0.921606	-0.00666191	-0.00986467		0.931471	0.924809	0.921606	-0.00666191	-0.00986467		0.931471	0.924809	0.921606	-0.00666191	-0.00986467		0.931632	0.924803	0.92278	-0.00682925	-0.00885268		0.933021	0.925295	0.930003	-0.00772522	-0.00301766
748		0.998935	0.905192	0.912618	-0.0937436	-0.0863174		0.998935	0.905457	0.981079	-0.0934779	-0.0178561		0.998935	0.903434	0.979161	-0.0955008	-0.0197739		0.931154	0.908358	0.924069	-0.0227959	-0.00708486		0.931154	0.908358	0.924069	-0.0227959	-0.00708486		0.931154	0.908358	0.924069	-0.0227959	-0.00708486		0.931316	0.908351	0.925245	-0.0229644	-0.00607091		0.932703	0.908951	0.932604	-0.0237521	-9.9144e-05
750		0.998343	0.973598	0.908733	-0.0247449	-0.0896096		0.998343	0.973874	0.977042	-0.0244688	-0.0213013		0.998343	0.973315	0.974715	-0.0250278	-0.0236284		0.930602	0.974676	0.920284	0.0440739	-0.0103177		0.930602	0.974676	0.920284	0.0440739	-0.0103177		0.930602	0.974676	0.920284	0.0440739	-0.0103177		0.930763	0.974674	0.921457	0.0439105	-0.00930661		0.932151	0.97484	0.928607	0.0426892	-0.0035434
752		0.997303	0.941619	0.908633	-0.0556842	-0.0886703		0.997303	0.94189	0.976937	-0.055413	-0.020366		0.997303	0.940647	0.9746	-0.0566564	-0.0227037		0.929633	0.943673	0.920186	0.0140405	-0.00944642		0.929633	0.943673	0.920186	0.0140405	-0.00944642		0.929633	0.943673	0.920186	0.0140405	-0.00944642		0.929794	0.943669	0.921359	0.0138749	-0.00843521		0.93118	0.944038	0.928504	0.0128581	-0.00267597
754		0.996764	0.897692	0.90627	-0.0990721	-0.0904935		0.996764	0.897956	0.974481	-0.0988076	-0.0222823		0.996764	0.895773	0.971895	-0.100991	-0.0248689		0.92913	0.901087	0.917884	-0.0280427	-0.0112456		0.92913	0.901087	0.917884	-0.0280427	-0.0112456		0.92913	0.901087	0.917884	-0.0280427	-0.0112456		0.929291	0.90108	0.919055	-0.0282115	-0.0102361		0.930676	0.901727	0.926072	-0.0289486	-0.00460349
756		0.995169	0.89844	0.906214	-0.096729	-0.0889547		0.995169	0.898704	0.974423	-0.0964644	-0.0207456		0.995169	0.896537	0.971831	-0.0986318	-0.0233381		0.927643	0.901812	0.917829	-0.0258307	-0.00981356		0.927643	0.901812	0.917829	-0.0258307	-0.00981356		0.927643	0.901812	0.917829	-0.0258307	-0.00981356		0.927804	0.901805	0.919	-0.0259991	-0.00880383		0.929187	0.902448	0.926015	-0.0267387	-0.00317201
758		0.993115	0.883685	0.907512	-0.10943	-0.0856028		0.993115	0.883947	0.975772	-0.109168	-0.0173427		0.993115	0.881464	0.973316	-0.111651	-0.0197984		0.925729	0.887508	0.919094	-0.0382207	-0.00663437		0.925729	0.887508	0.919094	-0.0382207	-0.00663437		0.925729	0.887508	0.919094	-0.0382207	-0.00663437		0.925889	0.887499	0.920266	-0.0383899	-0.00562332		0.927269	0.888236	0.92735	-0.039033	8.13178e-05
760		0.991117	0.99972	0.904825	0.00860282	-0.0862924		0.991117	1	0.972979	0.00888295	-0.0181381		0.991117	1	0.97024	0.00888295	-0.020877		0.923866	1	0.916476	0.0761337	-0.00739058		0.923866	1	0.916476	0.0761337	-0.00739058		0.923866	1	0.916476	0.0761337	-0.00739058		0.924027	1	0.917645	0.0759734	-0.00638124		0.925404	1	0.924585	0.0745963	-0.00081868
762		0.988012	0.916449	0.898151	-0.0715632	-0.0898612		0.988012	0.916716	0.966042	-0.0712958	-0.0219698		0.988012	0.914934	0.9626	-0.0730778	-0.0254118		0.920972	0.919271	0.909973	-0.0017004	-0.010999		0.920972	0.919271	0.909973	-0.0017004	-0.010999		0.920972	0.919271	0.909973	-0.0017004	-0.010999		0.921132	0.919265	0.911137	-0.00186634	-0.0099942		0.922504	0.919794	0.917717	-0.00271039	-0.00478707
764		0.984667	0.844172	0.895603	-0.140496	-0.0890643		0.984667	0.844428	0.963394	-0.140239	-0.0212732		0.984667	0.841099	0.959684	-0.143568	-0.0249836		0.917854	0.849201	0.90749	-0.0686529	-0.0103637		0.917854	0.849201	0.90749	-0.0686529	-0.0103637		0.917854	0.849201	0.90749	-0.0686529	-0.0103637		0.918013	0.84919	0.908653	-0.0688236	-0.00936025		0.919382	0.850177	0.915096	-0.0692041	-0.00428579
766		0.98086	0.990952	0.895836	0.0100921	-0.0850246		0.98086	0.991231	0.963636	0.0103709	-0.0172243		0.98086	0.991043	0.95995	0.0101833	-0.0209102		0.914305	0.9915	0.907717	0.0771947	-0.00658829		0.914305	0.9915	0.907717	0.0771947	-0.00658829		0.914305	0.9915	0.907717	0.0771947	-0.00658829		0.914464	0.991499	0.90888	0.0770354	-0.00558405		0.915827	0.991555	0.915335	0.0757283	-0.00049177
768		0.976961	0.922973	0.8882	-0.0539877	-0.0887609		0.976961	0.923242	0.9557	-0.0537194	-0.0212614		0.976961	0.921599	0.951209	-0.0553617	-0.0257517		0.910671	0.925597	0.900277	0.014926	-0.0103934		0.910671	0.925597	0.900277	0.014926	-0.0103934		0.910671	0.925597	0.900277	0.014926	-0.0103934		0.910829	0.925591	0.901435	0.0147623	-0.00939429		0.912186	0.926078	0.907478	0.0138922	-0.00470815
770		0.972036	0.845067	0.880722	-0.126969	-0.0913141		0.972036	0.845324	0.947927	-0.126713	-0.0241092		0.972036	0.842014	0.942649	-0.130022	-0.0293874		0.90608	0.850069	0.892991	-0.0560106	-0.0130891		0.90608	0.850069	0.892991	-0.0560106	-0.0130891		0.90608	0.850069	0.892991	-0.0560106	-0.0130891		0.906237	0.850058	0.894142	-0.0561791	-0.0120948		0.907588	0.85104	0.899783	-0.0565478	-0.00780492
772		0.968833	0.950809	0.886297	-0.0180244	-0.0825357		0.968833	0.951081	0.953722	-0.0177517	-0.0151111		0.968833	0.950035	0.949031	-0.0187984	-0.019802		0.903094	0.952582	0.898423	0.0494879	-0.00467095		0.903094	0.952582	0.898423	0.0494879	-0.00467095		0.903094	0.952582	0.898423	0.0494879	-0.00467095		0.903251	0.952579	0.899579	0.0493276	-0.00367196		0.904597	0.952889	0.90552	0.0482921	0.000922909
774		0.963108	0.839044	0.885346	-0.124063	-0.0777614		0.963108	0.8393	0.952734	-0.123808	-0.0103743		0.963108	0.835861	0.947943	-0.127246	-0.0151653		0.897758	0.844231	0.897497	-0.053527	-0.000260772		0.897758	0.844231	0.897497	-0.053527	-0.000260772		0.897758	0.844231	0.897497	-0.053527	-0.000260772		0.897913	0.844219	0.898652	-0.0536946	0.000738432		0.899252	0.845239	0.904542	-0.0540126	0.00529
776		0.958831	0.871132	0.880228	-0.0876982	-0.0786027		0.958831	0.871393	0.947413	-0.0874378	-0.0114172		0.958831	0.868641	0.942083	-0.0901895	-0.0167475		0.893771	0.875339	0.892509	-0.0184318	-0.00126106		0.893771	0.875339	0.892509	-0.0184318	-0.00126106		0.893771	0.875339	0.892509	-0.0184318	-0.00126106		0.893926	0.875329	0.893661	-0.0185963	-0.000265021		0.895258	0.876146	0.899274	-0.0191121	0.00401658
778		0.957376	0.87368	0.875561	-0.0836958	-0.0818156		0.957376	0.873941	0.942562	-0.083435	-0.014814		0.957376	0.871244	0.93674	-0.0861322	-0.020636		0.892415	0.877809	0.887962	-0.0146059	-0.00445303		0.892415	0.877809	0.887962	-0.0146059	-0.00445303		0.892415	0.877809	0.887962	-0.0146059	-0.00445303		0.89257	0.8778	0.88911	-0.01477	-0.00346027		0.8939	0.8786	0.894472	-0.0152999	0.000571789
780		0.95416	0.80419	0.875891	-0.14997	-0.0782691		0.95416	0.80444	0.942906	-0.14972	-0.0112545		0.95416	0.800256	0.937119	-0.153904	-0.0170416		0.889417	0.81044	0.888284	-0.0789767	-0.00113323		0.889417	0.81044	0.888284	-0.0789767	-0.00113323		0.889417	0.81044	0.888284	-0.0789767	-0.00113323		0.889572	0.810426	0.889432	-0.0791453	-0.000139696		0.890897	0.811668	0.894812	-0.0792296	0.00391464
782		0.951809	0.809654	0.863203	-0.142155	-0.0886064		0.951809	0.809905	0.929718	-0.141904	-0.0220915		0.951809	0.805838	0.922594	-0.145971	-0.0292155		0.887226	0.815738	0.875921	-0.0714875	-0.0113047		0.887226	0.815738	0.875921	-0.0714875	-0.0113047		0.887226	0.815738	0.875921	-0.0714875	-0.0113047		0.88738	0.815724	0.877059	-0.0716554	-0.0103204		0.888702	0.816931	0.881755	-0.0717711	-0.00694669
784		0.938287	0.936427	0.840768	-0.00185996	-0.0975188		0.938287	0.936698	0.9064	-0.00158955	-0.0318876		0.938287	0.935343	0.896912	-0.002944	-0.0413751		0.874621	0.93864	0.854062	0.0640188	-0.0205595		0.874621	0.93864	0.854062	0.0640188	-0.0205595		0.874621	0.93864	0.854062	0.0640188	-0.0205595		0.874773	0.938635	0.855183	0.0638624	-0.0195898		0.876077	0.939037	0.85867	0.0629606	-0.0174066
786		0.888497	0.907138	0.823658	0.0186413	-0.0648386		0.888497	0.907404	0.888615	0.0189072	0.000118607		0.888497	0.905423	0.877325	0.016926	-0.0111715		0.828209	0.910245	0.83739	0.0820359	0.00918088		0.828209	0.910245	0.83739	0.0820359	0.00918088		0.828209	0.910245	0.83739	0.0820359	0.00918088		0.828353	0.910238	0.838498	0.0818854	0.0101457		0.829587	0.910826	0.841063	0.0812387	0.0114758
788		0.897983	0.715296	0.813479	-0.182687	-0.0845036		0.897983	0.715532	0.878035	-0.182451	-0.0199473		0.897983	0.709445	0.865673	-0.188537	-0.0323098		0.837051	0.72426	0.827472	-0.112791	-0.00957949		0.837051	0.72426	0.827472	-0.112791	-0.00957949		0.837051	0.72426	0.827472	-0.112791	-0.00957949		0.837197	0.72424	0.828573	-0.112957	-0.00862388		0.838444	0.726045	0.830589	-0.112399	-0.00785561
790		0.876777	0.770537	0.792348	-0.10624	-0.0844286		0.876777	0.770782	0.856072	-0.105995	-0.0207046		0.876777	0.765878	0.841484	-0.110899	-0.0352933		0.817284	0.777815	0.806883	-0.0394693	-0.0104016		0.817284	0.777815	0.806883	-0.0394693	-0.0104016		0.817284	0.777815	0.806883	-0.0394693	-0.0104016		0.817426	0.777798	0.807968	-0.0396279	-0.00945849		0.818645	0.779254	0.808845	-0.039391	-0.00979974
792		0.85576	0.848441	0.755769	-0.00731824	-0.0999903		0.85576	0.848698	0.818052	-0.00706133	-0.0377071		0.85576	0.845461	0.79961	-0.0102987	-0.0561495		0.797693	0.853341	0.771242	0.0556473	-0.0264516		0.797693	0.853341	0.771242	0.0556473	-0.0264516		0.797693	0.853341	0.771242	0.0556473	-0.0264516		0.797832	0.85333	0.772299	0.0554978	-0.0255326		0.799021	0.85429	0.771204	0.0552693	-0.0278164
794		0.77101	0.642218	0.721903	-0.128792	-0.0491067		0.77101	0.642443	0.782853	-0.128567	0.0118425		0.77101	0.634793	0.760842	-0.136217	-0.0101679		0.718694	0.653414	0.738244	-0.0652801	0.0195496		0.718694	0.653414	0.738244	-0.0652801	0.0195496		0.718694	0.653414	0.738244	-0.0652801	0.0195496		0.718819	0.653388	0.739276	-0.065431	0.0204568		0.71989	0.655658	0.736356	-0.0642324	0.0164654
796		0.783242	0.725204	0.6919	-0.0580387	-0.0913422		0.783242	0.725442	0.751668	-0.0578007	-0.0315748		0.783242	0.719567	0.726496	-0.0636754	-0.0567461		0.730097	0.733866	0.70901	0.00376921	-0.0210867		0.730097	0.733866	0.70901	0.00376921	-0.0210867		0.730097	0.733866	0.70901	0.00376921	-0.0210867		0.730223	0.733846	0.710019	0.00362241	-0.0202041		0.731312	0.735589	0.705482	0.0042771	-0.0258297
798		0.726277	0.734468	0.661005	0.008191	-0.0652715		0.726277	0.734707	0.719556	0.00843042	-0.00672105		0.726277	0.729031	0.691129	0.00275406	-0.0351473		0.676996	0.742847	0.678907	0.0658508	0.00191072		0.676996	0.742847	0.678907	0.0658508	0.00191072		0.676996	0.742847	0.678907	0.0658508	0.00191072		0.677114	0.742828	0.679893	0.0657139	0.00277926		0.678123	0.744512	0.67369	0.0663889	-0.00443252
800		0.665138	0.652173	0.658514	-0.0129652	-0.00662419		0.665138	0.6524	0.716966	-0.0127385	0.0518282		0.665138	0.644962	0.688278	-0.0201759	0.0231395		0.620006	0.663065	0.67648	0.0430588	0.0564735		0.620006	0.663065	0.67648	0.0430588	0.0564735		0.620006	0.663065	0.67648	0.0430588	0.0564735		0.620114	0.66304	0.677464	0.0429258	0.05735		0.621038	0.665246	0.671127	0.0442083	0.0500889
802		0.748682	0.748668	0.677738	-1.39814e-05	-0.0709445		0.748682	0.74891	0.736948	0.000227616	-0.0117349		0.748682	0.743538	0.710284	-0.00514485	-0.0383983		0.697882	0.756614	0.695211	0.0587325	-0.00267093		0.697882	0.756614	0.695211	0.0587325	-0.00267093		0.697882	0.756614	0.695211	0.0587325	-0.00267093		0.698003	0.756596	0.696209	0.058593	-0.0017934		0.699043	0.75819	0.690909	0.0591467	-0.00813438
804		0.70272	0.924973	0.7173	0.222253	0.0145792		0.70272	0.925242	0.778068	0.222522	0.0753471		0.70272	0.923643	0.755572	0.220922	0.0528517		0.655038	0.927536	0.733758	0.272497	0.0787199		0.655038	0.927536	0.733758	0.272497	0.0787199		0.655038	0.927536	0.733758	0.272497	0.0787199		0.655152	0.92753	0.734787	0.272378	0.0796346		0.656128	0.928005	0.731618	0.271876	0.07549
806		0.782942	0.800716	0.758611	0.0177746	-0.024331		0.782942	0.800966	0.821006	0.0180242	0.0380641		0.782942	0.796707	0.802863	0.0137655	0.019921		0.729816	0.807073	0.77401	0.0772564	0.0441939		0.729816	0.807073	0.77401	0.0772564	0.0441939		0.729816	0.807073	0.77401	0.0772564	0.0441939		0.729943	0.807058	0.77507	0.0771152	0.0451267		0.731031	0.808322	0.774128	0.0772909	0.0430974
808		0.857882	0.787169	0.772311	-0.0707127	-0.0855711		0.857882	0.787417	0.835246	-0.0704652	-0.0226364		0.857882	0.782868	0.818546	-0.0750138	-0.0393361		0.799672	0.793939	0.787359	-0.00573228	-0.0123125		0.799672	0.793939	0.787359	-0.00573228	-0.0123125		0.799672	0.793939	0.787359	-0.00573228	-0.0123125		0.79981	0.793924	0.788429	-0.00588662	-0.0113814		0.801002	0.795273	0.788226	-0.00572906	-0.0127765
810		0.811473	0.735325	0.767928	-0.0761485	-0.0435452		0.811473	0.735564	0.83069	-0.0759089	0.0192169		0.811473	0.729906	0.813528	-0.0815669	0.0020554		0.756412	0.743678	0.783089	-0.012734	0.0266768		0.756412	0.743678	0.783089	-0.012734	0.0266768		0.756412	0.743678	0.783089	-0.012734	0.0266768		0.756543	0.743658	0.784155	-0.0128846	0.0276121		0.757671	0.745337	0.783716	-0.0123334	0.0260452
812		0.835648	0.71676	0.768207	-0.118888	-0.0674411		0.835648	0.716996	0.83098	-0.118651	-0.00466799		0.835648	0.710941	0.813848	-0.124707	-0.0218001		0.778946	0.72568	0.78336	-0.0532665	0.00441409		0.778946	0.72568	0.78336	-0.0532665	0.00441409		0.778946	0.72568	0.78336	-0.0532665	0.00441409		0.779082	0.725659	0.784427	-0.0534224	0.00534568		0.780243	0.727456	0.784003	-0.0527869	0.00376031
814		0.818118	0.814622	0.784848	-0.00349556	-0.0332704		0.818118	0.814874	0.848276	-0.00324384	0.0301581		0.818118	0.810913	0.832897	-0.00720491	0.0147792		0.762606	0.820554	0.799574	0.0579485	0.0369687		0.762606	0.820554	0.799574	0.0579485	0.0369687		0.762606	0.820554	0.799574	0.0579485	0.0369687		0.762738	0.820541	0.800654	0.0578026	0.0379156		0.763875	0.821716	0.801126	0.0578411	0.0372516
816		0.837349	0.863706	0.815493	0.0263567	-0.0218561		0.837349	0.863965	0.880129	0.026616	0.0427795		0.837349	0.861054	0.867978	0.0237053	0.0306292		0.780532	0.868139	0.829434	0.0876069	0.0489022		0.780532	0.868139	0.829434	0.0876069	0.0489022		0.780532	0.868139	0.829434	0.0876069	0.0489022		0.780668	0.868129	0.830537	0.0874615	0.0498691		0.781831	0.868993	0.832661	0.0871617	0.0508302
818		0.890728	0.831691	0.836832	-0.0590373	-0.0538957		0.890728	0.831945	0.902308	-0.0587829	0.0115804		0.890728	0.828349	0.892406	-0.0623787	0.00167826		0.830289	0.837101	0.850226	0.00681249	0.0199374		0.830289	0.837101	0.850226	0.00681249	0.0199374		0.830289	0.837101	0.850226	0.00681249	0.0199374		0.830433	0.837089	0.851345	0.00665609	0.0209118		0.831671	0.838156	0.85462	0.00648534	0.0229489
820		0.9268	0.828504	0.838786	-0.0982963	-0.0880141		0.9268	0.828758	0.904339	-0.0980425	-0.022461		0.9268	0.825094	0.894643	-0.101706	-0.0321573		0.863914	0.834012	0.85213	-0.0299016	-0.0117834		0.863914	0.834012	0.85213	-0.0299016	-0.0117834		0.863914	0.834012	0.85213	-0.0299016	-0.0117834		0.864064	0.833999	0.85325	-0.0300641	-0.0108134		0.865351	0.835086	0.85663	-0.0302647	-0.0087211
822		0.856995	0.88335	0.84532	0.0263545	-0.0116747		0.856995	0.883612	0.911131	0.0266167	0.0541358		0.856995	0.881122	0.902123	0.0241264	0.0451279		0.798845	0.887183	0.858497	0.088338	0.059652		0.798845	0.887183	0.858497	0.088338	0.059652		0.798845	0.887183	0.858497	0.088338	0.059652		0.798984	0.887174	0.859622	0.0881908	0.0606382		0.800174	0.887913	0.863354	0.0877389	0.0631797
824		0.910004	0.89504	0.857023	-0.0149633	-0.0529807		0.910004	0.895304	0.923294	-0.0146992	0.0132908		0.910004	0.893064	0.915519	-0.0169393	0.00551578		0.848257	0.898517	0.869899	0.0502601	0.0216428		0.848257	0.898517	0.869899	0.0502601	0.0216428		0.848257	0.898517	0.869899	0.0502601	0.0216428		0.848404	0.898509	0.871033	0.0501052	0.0226292		0.849668	0.899174	0.875396	0.0495055	0.0257279
826		0.919891	0.851901	0.865565	-0.0679896	-0.0543253		0.919891	0.852158	0.932173	-0.0677322	0.0122826		0.919891	0.848995	0.925298	-0.0708955	0.00540757		0.857473	0.856695	0.878223	-0.000778178	0.02075		0.857473	0.856695	0.878223	-0.000778178	0.02075		0.857473	0.856695	0.878223	-0.000778178	0.02075		0.857622	0.856684	0.879363	-0.000937814	0.0217413		0.8589	0.857622	0.884186	-0.0012774	0.0252867
828		0.908753	0.842911	0.878733	-0.0658417	-0.0300199		0.908753	0.843167	0.945859	-0.0655856	0.0371067		0.908753	0.839811	0.940372	-0.0689413	0.0316189		0.847091	0.847979	0.891053	0.000888501	0.0439621		0.847091	0.847979	0.891053	0.000888501	0.0439621		0.847091	0.847979	0.891053	0.000888501	0.0439621		0.847238	0.847968	0.892203	0.000730008	0.0449651		0.8485	0.848963	0.897736	0.000462976	0.0492357
830		0.935815	0.877074	0.8992	-0.0587404	-0.0366145		0.935815	0.877335	0.967133	-0.0584791	0.0313183		0.935815	0.874711	0.963801	-0.0611037	0.0279869		0.872316	0.881099	0.910995	0.00878287	0.0386791		0.872316	0.881099	0.910995	0.00878287	0.0386791		0.872316	0.881099	0.910995	0.00878287	0.0386791		0.872468	0.88109	0.912161	0.00862249	0.0396931		0.873768	0.881869	0.918797	0.00810096	0.0450294
min:		0	0.0208185	0.0572632				0	0.0209484	0.0920328				0	0	0				0	0.0509884	0.0906431				0	0.0509884	0.0906431				0	0.0509884	0.0906431				0	0.0509168	0.0911744				0	0.0571319	0.052429
max:		1	0.99972	0.930822				1	1	1				1	1	1				0.932147	1	0.941806				0.932147	1	0.941806				0.932147	1	0.941806				0.932308	1	0.942996				0.933698	1	0.951336
sum:		163.002	150.658	149.109
average:		0.853414	0.788786	0.780673
SD:		0.184932	0.179269	0.167801
sqrt(sum(S^2))		12.0667	11.1778	11.0343
min (all spectra):								0						0						0						0						0						0						0
max (all spectra):								1						1						1						1						1						1						1
[truncated: 23 more columns]

## Sheet: Red
		Raw						Normalized: Max, S'=S/max(S)						Normalized: MinMax, S'=[S-min(S)]/[max(S)-min(S)]						Normalized: AUC, S'=S/Area(S)						Normalized: Sum, S'=S/sum(S)						Normalized: Ave, S'=S/average(S)						Normalized: L2, S'=S/sqrt(sum(S^2))						Normalized: SNV, S'=[S-average(S)]/stdev(S)
		Bias	-0.0239305	-0.00431037				Bias	-0.0447475	0.0168463				Bias	-0.0446328	0.00402276				Bias	-2.3614e-18	-1.02176e-18				Bias	-4.72281e-18	-2.04352e-18				Bias	-8.77716e-16	-3.12723e-16				Bias	0.000699295	0.00203113				Bias	-1.23461e-15	-4.08051e-16
		σBias	0.0381539	0.0505437				σBias	0.051111	0.041724				σBias	0.0576891	0.0361287				σBias	0.000127809	0.000225857				σBias	0.000255617	0.000451714				σBias	0.0488229	0.0862773				σBias	0.00267657	0.00407339				σBias	0.0597344	0.06744
		RMSE	0.0449529	0.0505952				RMSE	0.0678306	0.0448952				RMSE	0.0728196	0.0362579				RMSE	0.000127474	0.000225265				RMSE	0.000254947	0.00045053				RMSE	0.0486949	0.0860512				RMSE	0.00275963	0.00454214				RMSE	0.0595778	0.0672632
		r	0.998216	0.997726				r	0.998216	0.997726				r	0.998216	0.997726				r	0.998216	0.997726				r	0.998216	0.997726				r	0.998216	0.997726				r	0.998216	0.997726				r	0.998216	0.997726
		Upper LoA	0.0508511	0.0947553				Upper LoA	0.0554302	0.0986253				Upper LoA	0.0684378	0.0748351				Upper LoA	0.000250505	0.00044268				Upper LoA	0.00050101	0.000885359				Upper LoA	0.0956929	0.169104				Upper LoA	0.00594537	0.010015				Upper LoA	0.117079	0.132182
		Lower LoA	-0.0987121	-0.103376				Lower LoA	-0.144925	-0.0649328				Lower LoA	-0.157703	-0.0667896				Lower LoA	-0.000250505	-0.00044268				Lower LoA	-0.00050101	-0.000885359				Lower LoA	-0.0956929	-0.169104				Lower LoA	-0.00454678	-0.00595271				Lower LoA	-0.117079	-0.132182
			R		R difference				R'		R' difference				R'		R' difference				R'		R' difference				R'		R' difference				R'		R' difference				R'		R' difference				R'		R' difference
λ [nm]		Red_Ref	Red_Xe	Red_TH	d_Red_Xe	d_Red_TH		Max_ Red_Ref	Max_Red_Xe	Max_Red_TH	d_Max_Red_Xe	d_Max_Red_TH		MinMax_Red_Ref	MinMax_Red_Xe	MinMax_Red_TH	d_MinMax_Red_Xe	d_MinMax_Red_TH		AUC_Red_Ref	AUC_Red_Xe	AUC_Red_TH	d_AUC_Red_Xe	d_AUC_Red_TH		Sum_Red_Ref	Sum_Red_Xe	Sum_Red_TH	d_sum_Red_Xe	d_sum_Red_TH		Ave_Red_Ref	Ave_Red_Xe	Ave_Red_TH	d_Ave_Red_Xe	d_Ave_Red_TH		L2_Red_Ref	L2_Red_Xe	L2_Red_TH	d_L2_Red_Xe	d_L2_Red_TH		SNV_Red_Ref	SNV_Red_Xe	SNV_Red_TH	d_SNV_Red_Xe	d_SNV_Red_TH
450		0.07	0.0907227	0.21456	0.0207227	0.14456		0.0729167	0.0911424	0.231752	0.0182257	0.158836		0	0.0268015	0.144212	0.0268015	0.144212		0.000327801	0.000443843	0.00101256	0.000116042	0.000684762		0.000655603	0.000887687	0.00202513	0.000232084	0.00136952		0.12522	0.169548	0.386799	0.0443281	0.261579		0.00738408	0.0101166	0.0235947	0.00273254	0.0162106		-1.22698	-1.20744	-0.958607	0.0195321	0.268369
452		0.07	0.0947161	0.213131	0.0247161	0.143131		0.0729167	0.0951543	0.230209	0.0222376	0.157292		0	0.0310974	0.142493	0.0310974	0.142493		0.000327801	0.00046338	0.00100582	0.000135579	0.000678019		0.000655603	0.00092676	0.00201164	0.000271158	0.00135604		0.12522	0.177011	0.384223	0.0517911	0.259003		0.00738408	0.0105619	0.0234376	0.00317784	0.0160535		-1.22698	-1.19659	-0.962634	0.0303831	0.264342
454		0.07	0.0986643	0.219884	0.0286643	0.149884		0.0729167	0.0991207	0.237503	0.0262041	0.164586		0	0.0353446	0.150618	0.0353446	0.150618		0.000327801	0.000482696	0.00103769	0.000154895	0.000709887		0.000655603	0.000965392	0.00207538	0.000309789	0.00141977		0.12522	0.18439	0.396397	0.0591698	0.271177		0.00738408	0.0110022	0.0241802	0.00361811	0.0167961		-1.22698	-1.18587	-0.943603	0.0411113	0.283373
456		0.07	0.0974143	0.216224	0.0274143	0.146224		0.0729167	0.0978649	0.23355	0.0249482	0.160633		0	0.0339999	0.146214	0.0339999	0.146214		0.000327801	0.00047658	0.00102042	0.000148779	0.000692616		0.000655603	0.000953161	0.00204083	0.000297558	0.00138523		0.12522	0.182054	0.389799	0.0568336	0.264579		0.00738408	0.0108628	0.0237777	0.00347872	0.0163937		-1.22698	-1.18926	-0.953917	0.0377146	0.273059
458		0.07	0.0933256	0.204884	0.0233256	0.134884		0.0729167	0.0937573	0.221301	0.0208406	0.148385		0	0.0296015	0.13257	0.0296015	0.13257		0.000327801	0.000456577	0.000966901	0.000128776	0.000639099		0.000655603	0.000913155	0.0019338	0.000257552	0.0012782		0.12522	0.174413	0.369356	0.0491924	0.244136		0.00738408	0.0104069	0.0225307	0.00302278	0.0151466		-1.22698	-1.20037	-0.985876	0.0266047	0.2411
460		0.07	0.0864696	0.19324	0.0164696	0.12324		0.0729167	0.0868697	0.208724	0.013953	0.135808		0	0.0222263	0.11856	0.0222263	0.11856		0.000327801	0.000423036	0.00091195	9.52347e-05	0.000584149		0.000655603	0.000846072	0.0018239	0.000190469	0.0011683		0.12522	0.1616	0.348365	0.0363797	0.223145		0.00738408	0.00964234	0.0212502	0.00225827	0.0138662		-1.22698	-1.219	-1.01869	0.00797538	0.208285
462		0.07	0.0841661	0.195034	0.0141661	0.125034		0.0729167	0.0845555	0.210662	0.0116388	0.137746		0	0.0197483	0.120719	0.0197483	0.120719		0.000327801	0.000411766	0.000920417	8.39652e-05	0.000592616		0.000655603	0.000823533	0.00184083	0.00016793	0.00118523		0.12522	0.157295	0.351599	0.0320747	0.226379		0.00738408	0.00938548	0.0214475	0.0020014	0.0140634		-1.22698	-1.22526	-1.01364	0.00171613	0.213341
464		0.07	0.0877639	0.195612	0.0177639	0.125612		0.0729167	0.0881699	0.211287	0.0152533	0.13837		0	0.0236186	0.121414	0.0236186	0.121414		0.000327801	0.000429368	0.000923146	0.000101567	0.000595345		0.000655603	0.000858736	0.00184629	0.000203134	0.00119069		0.12522	0.164019	0.352642	0.0387985	0.227422		0.00738408	0.00978667	0.0215111	0.0024026	0.014127		-1.22698	-1.21548	-1.01201	0.0114923	0.214971
466		0.07	0.0878178	0.185065	0.0178178	0.115065		0.0729167	0.088224	0.199895	0.0153074	0.126978		0	0.0236765	0.108724	0.0236765	0.108724		0.000327801	0.000429632	0.000873372	0.00010183	0.000545571		0.000655603	0.000859263	0.00174674	0.000203661	0.00109114		0.12522	0.164119	0.333628	0.0388992	0.208408		0.00738408	0.00979268	0.0203513	0.0024086	0.0129672		-1.22698	-1.21534	-1.04173	0.0116386	0.185247
468		0.07	0.0845825	0.176091	0.0145825	0.106091		0.0729167	0.0849738	0.190201	0.0120571	0.117284		0	0.0201962	0.0979258	0.0201962	0.0979258		0.000327801	0.000413804	0.000831019	8.60022e-05	0.000503217		0.000655603	0.000827607	0.00166204	0.000172004	0.00100643		0.12522	0.158073	0.317449	0.0328529	0.192229		0.00738408	0.00943191	0.0193644	0.00204783	0.0119803		-1.22698	-1.22413	-1.06702	0.00284755	0.159955
470		0.07	0.0806255	0.170061	0.0106255	0.100061		0.0729167	0.0809985	0.183688	0.00808182	0.110771		0	0.0159395	0.0906702	0.0159395	0.0906702		0.000327801	0.000394445	0.00080256	6.66434e-05	0.000474759		0.000655603	0.000788889	0.00160512	0.000133287	0.000949518		0.12522	0.150678	0.306578	0.0254578	0.181358		0.00738408	0.00899066	0.0187012	0.00160658	0.0113172		-1.22698	-1.23488	-1.08402	-0.0079046	0.14296
472		0.07	0.0780063	0.163888	0.00800628	0.0938877		0.0729167	0.0783671	0.17702	0.00545048	0.104103		0	0.0131218	0.083243	0.0131218	0.083243		0.000327801	0.000381631	0.000773429	5.38294e-05	0.000445628		0.000655603	0.000763261	0.00154686	0.000107659	0.000891256		0.12522	0.145783	0.29545	0.0205628	0.17023		0.00738408	0.00869858	0.0180224	0.00131451	0.0106383		-1.22698	-1.242	-1.10141	-0.0150217	0.125564
474		0.07	0.0750461	0.153829	0.00504608	0.0838287		0.0729167	0.0753933	0.166155	0.00247659	0.0932385		0	0.00993742	0.07114	0.00993742	0.07114		0.000327801	0.000367148	0.000725958	3.93472e-05	0.000398157		0.000655603	0.000734297	0.00145192	7.86943e-05	0.000796314		0.12522	0.140251	0.277316	0.0150306	0.152096		0.00738408	0.00836849	0.0169163	0.000984414	0.00953218		-1.22698	-1.25004	-1.12976	-0.0230653	0.0972156
476		0.07	0.0779408	0.145196	0.00794076	0.0751963		0.0729167	0.0783013	0.156831	0.00538465	0.0839143		0	0.0130514	0.0607533	0.0130514	0.0607533		0.000327801	0.00038131	0.00068522	5.35088e-05	0.000357418		0.000655603	0.00076262	0.00137044	0.000107018	0.000714837		0.12522	0.14566	0.261754	0.0204404	0.136534		0.00738408	0.00869128	0.015967	0.0013072	0.00858289		-1.22698	-1.24218	-1.15409	-0.0151997	0.0728874
478		0.07	0.0822065	0.138096	0.0122065	0.0680964		0.0729167	0.0825868	0.149162	0.00967014	0.0762455		0	0.0176402	0.0522106	0.0176402	0.0522106		0.000327801	0.000402179	0.000651713	7.43782e-05	0.000323912		0.000655603	0.000804359	0.00130343	0.000148756	0.000647824		0.12522	0.153633	0.248954	0.0284125	0.123734		0.00738408	0.00916696	0.0151862	0.00178288	0.00780212		-1.22698	-1.23059	-1.1741	-0.0036086	0.0528782
480		0.07	0.0833427	0.133496	0.0133427	0.0634962		0.0729167	0.0837282	0.144193	0.0108116	0.0712767		0	0.0188625	0.0466757	0.0188625	0.0466757		0.000327801	0.000407738	0.000630004	7.99367e-05	0.000302203		0.000655603	0.000815476	0.00126001	0.000159873	0.000604405		0.12522	0.155756	0.240662	0.0305358	0.115441		0.00738408	0.00929365	0.0146803	0.00190958	0.00729625		-1.22698	-1.2275	-1.18706	-0.000521323	0.039914
482		0.07	0.082693	0.130152	0.012693	0.0601522		0.0729167	0.0830755	0.140581	0.0101589	0.0676647		0	0.0181635	0.0426521	0.0181635	0.0426521		0.000327801	0.000404559	0.000614223	7.67581e-05	0.000286421		0.000655603	0.000809119	0.00122845	0.000153516	0.000572843		0.12522	0.154542	0.234633	0.0293216	0.109413		0.00738408	0.0092212	0.0143126	0.00183713	0.00692852		-1.22698	-1.22926	-1.19649	-0.00228676	0.0304898
484		0.07	0.0815825	0.130665	0.0115825	0.0606646		0.0729167	0.0819599	0.141135	0.00904321	0.0682182		0	0.0169689	0.0432686	0.0169689	0.0432686		0.000327801	0.000399126	0.000616641	7.13252e-05	0.000288839		0.000655603	0.000798253	0.00123328	0.00014265	0.000577679		0.12522	0.152466	0.235557	0.0272462	0.110337		0.00738408	0.00909737	0.0143689	0.00171329	0.00698486		-1.22698	-1.23228	-1.19504	-0.00530429	0.0319338
486		0.07	0.0829206	0.136403	0.0129206	0.066403		0.0729167	0.0833042	0.147333	0.0103875	0.0744165		0	0.0184084	0.0501732	0.0184084	0.0501732		0.000327801	0.000405673	0.000643722	7.78717e-05	0.000315921		0.000655603	0.000811346	0.00128744	0.000155743	0.000631841		0.12522	0.154967	0.245902	0.029747	0.120682		0.00738408	0.00924659	0.015	0.00186251	0.00761591		-1.22698	-1.22864	-1.17887	-0.00166825	0.0481061
488		0.07	0.0789724	0.130279	0.0089724	0.0602791		0.0729167	0.0793377	0.140718	0.00642107	0.0678018		0	0.0141611	0.0428048	0.0141611	0.0428048		0.000327801	0.000386357	0.000614822	5.85559e-05	0.00028702		0.000655603	0.000772714	0.00122964	0.000117112	0.000574041		0.12522	0.147588	0.234862	0.0223684	0.109642		0.00738408	0.00880632	0.0143266	0.00142224	0.00694247		-1.22698	-1.23937	-1.19613	-0.0123965	0.0308475
490		0.07	0.0769023	0.124443	0.00690232	0.0544432		0.0729167	0.0772581	0.134415	0.00434141	0.0614982		0	0.0119343	0.035783	0.0119343	0.035783		0.000327801	0.00037623	0.00058728	4.84285e-05	0.000259479		0.000655603	0.00075246	0.00117456	9.68569e-05	0.000518958		0.12522	0.14372	0.224341	0.0184997	0.099121		0.00738408	0.00857548	0.0136848	0.00119141	0.00630071		-1.22698	-1.245	-1.21258	-0.0180214	0.0144004
492		0.07	0.0743197	0.121042	0.00431968	0.051042		0.0729167	0.0746635	0.130741	0.00174682	0.0578245		0	0.00915598	0.0316906	0.00915598	0.0316906		0.000327801	0.000363595	0.000571229	3.57934e-05	0.000243428		0.000655603	0.000727189	0.00114246	7.15867e-05	0.000486855		0.12522	0.138893	0.218209	0.0136731	0.0929894		0.00738408	0.00828749	0.0133108	0.000903411	0.00592668		-1.22698	-1.25202	-1.22216	-0.0250391	0.00481505
494		0.07	0.0708226	0.117052	0.000822552	0.0470524		0.0729167	0.0711502	0.126432	-0.00176648	0.0535153		0	0.00539396	0.0268904	0.00539396	0.0268904		0.000327801	0.000346486	0.000552401	1.86843e-05	0.0002246		0.000655603	0.000692971	0.0011048	3.73687e-05	0.0004492		0.12522	0.132358	0.211017	0.00713742	0.0857973		0.00738408	0.00789752	0.012872	0.000513442	0.00548796		-1.22698	-1.26152	-1.2334	-0.0345417	-0.00642831
496		0.07	0.0676012	0.113654	-0.00239885	0.0436538		0.0729167	0.0679139	0.122761	-0.00500278	0.0498443		0	0.00192856	0.022801	0.00192856	0.022801		0.000327801	0.000330726	0.000536362	2.92428e-06	0.000208561		0.000655603	0.000661451	0.00107272	5.84857e-06	0.000417122		0.12522	0.126337	0.20489	0.00111708	0.0796703		0.00738408	0.00753829	0.0124983	0.00015422	0.00511422		-1.22698	-1.27027	-1.24298	-0.043295	-0.0160065
498		0.07	0.0658084	0.114047	-0.00419161	0.0440468		0.0729167	0.0661128	0.123185	-0.00680384	0.0502687		0	0	0.0232739	0	0.0232739		0.000327801	0.000321955	0.000538217	-5.84645e-06	0.000210416		0.000655603	0.00064391	0.00107643	-1.16929e-05	0.000420831		0.12522	0.122987	0.205599	-0.00223335	0.0803787		0.00738408	0.00733838	0.0125415	-4.56936e-05	0.00515743		-1.22698	-1.27514	-1.24188	-0.0481664	-0.014899
500		0.07	0.0700323	0.119286	3.22812e-05	0.0492859		0.0729167	0.0703563	0.128844	-0.00256041	0.0559277		0	0.00454383	0.0295776	0.00454383	0.0295776		0.000327801	0.000342619	0.000562941	1.48181e-05	0.00023514		0.000655603	0.000685239	0.00112588	2.96362e-05	0.00047028		0.12522	0.130881	0.215044	0.00566052	0.0898236		0.00738408	0.00780939	0.0131176	0.000425318	0.00573357		-1.22698	-1.26367	-1.22711	-0.036689	-0.000134054
502		0.07	0.0797579	0.12032	0.00975785	0.0503204		0.0729167	0.0801268	0.129962	0.00721015	0.0570451		0	0.0150061	0.0308224	0.0150061	0.0308224		0.000327801	0.0003902	0.000567824	6.23986e-05	0.000240023		0.000655603	0.0007804	0.00113565	0.000124797	0.000480045		0.12522	0.149056	0.216909	0.0238363	0.0916887		0.00738408	0.0088939	0.0132314	0.00150983	0.00584734		-1.22698	-1.23724	-1.22419	-0.0102622	0.00278165
504		0.07	0.0831415	0.114527	0.0131415	0.0445265		0.0729167	0.0835261	0.123704	0.0106095	0.0507869		0	0.018646	0.0238511	0.018646	0.0238511		0.000327801	0.000406754	0.000540481	7.89525e-05	0.00021268		0.000655603	0.000813508	0.00108096	0.000157905	0.000425359		0.12522	0.15538	0.206464	0.0301598	0.0812436		0.00738408	0.00927122	0.0125943	0.00188715	0.00521019		-1.22698	-1.22804	-1.24052	-0.00106797	-0.013547
506		0.07	0.0782903	0.111826	0.00829029	0.0418257		0.0729167	0.0786525	0.120786	0.0057358	0.0478697		0	0.0134274	0.0206015	0.0134274	0.0206015		0.000327801	0.00038302	0.000527735	5.52188e-05	0.000199934		0.000655603	0.00076604	0.00105547	0.000110438	0.000399867		0.12522	0.146314	0.201595	0.0210936	0.0763747		0.00738408	0.00873025	0.0122973	0.00134618	0.00491319		-1.22698	-1.24123	-1.24813	-0.01425	-0.0211585
508		0.07	0.0759476	0.116298	0.00594762	0.0462984		0.0729167	0.076299	0.125617	0.00338229	0.0527008		0	0.0109072	0.0259831	0.0109072	0.0259831		0.000327801	0.000371559	0.000548843	4.37577e-05	0.000221042		0.000655603	0.000743118	0.00109769	8.75155e-05	0.000442083		0.12522	0.141936	0.209658	0.0167155	0.0844379		0.00738408	0.00846902	0.0127891	0.00108494	0.00540504		-1.22698	-1.24759	-1.23553	-0.0206156	-0.00855337
510		0.071	0.0765433	0.115565	0.00554335	0.0445649		0.0739583	0.0768974	0.124825	0.00293911	0.0508668		0.0011236	0.0115481	0.0251005	0.0104245	0.0239769		0.000332484	0.000374474	0.000545381	4.19894e-05	0.000212897		0.000664968	0.000748947	0.00109076	8.39787e-05	0.000425794		0.127009	0.143049	0.208336	0.0160399	0.0813267		0.00748956	0.00853545	0.0127085	0.00104589	0.00521889		-1.22447	-1.24597	-1.2376	-0.0215059	-0.0131297
512		0.071	0.075234	0.110038	0.00423403	0.0390379		0.0739583	0.0755821	0.118855	0.00162374	0.044897		0.0011236	0.0101396	0.0184504	0.009016	0.0173268		0.000332484	0.000368068	0.000519298	3.55838e-05	0.000186814		0.000664968	0.000736136	0.0010386	7.11676e-05	0.000373628		0.127009	0.140602	0.198372	0.013593	0.0713629		0.00748956	0.00838945	0.0121007	0.000899885	0.0046111		-1.22447	-1.24953	-1.25317	-0.0250637	-0.028706
514		0.071	0.0743292	0.108962	0.00332925	0.0379617		0.0739583	0.0746731	0.117693	0.000714767	0.0437345		0.0011236	0.00916628	0.0171554	0.00804269	0.0160318		0.000332484	0.000363641	0.000514219	3.11573e-05	0.000181735		0.000664968	0.000727283	0.00102844	6.23146e-05	0.000363469		0.127009	0.138911	0.196432	0.0119021	0.0694226		0.00748956	0.00828855	0.0119823	0.000798991	0.00449275		-1.22447	-1.25199	-1.25621	-0.0275222	-0.0317391
516		0.071	0.0762426	0.110719	0.00524256	0.0397188		0.0739583	0.0765953	0.119591	0.00263693	0.0456325		0.0011236	0.0112245	0.0192697	0.0101009	0.0181461		0.000332484	0.000373002	0.000522511	4.05178e-05	0.000190027		0.000664968	0.000746004	0.00104502	8.10357e-05	0.000380055		0.127009	0.142487	0.199599	0.0154778	0.0725904		0.00748956	0.00850191	0.0121755	0.00101235	0.00468598		-1.22447	-1.24679	-1.25125	-0.0223232	-0.0267869
518		0.072	0.0781361	0.110154	0.00613607	0.038154		0.075	0.0784975	0.118981	0.00349754	0.0439807		0.00224719	0.0132615	0.0185901	0.0110143	0.0163429		0.000337167	0.000382266	0.000519846	4.50986e-05	0.000182679		0.000674334	0.000764531	0.00103969	9.01972e-05	0.000365358		0.128798	0.146025	0.198581	0.0172277	0.0697833		0.00759505	0.00871306	0.0121134	0.00111801	0.00451838		-1.22196	-1.24165	-1.25285	-0.0196872	-0.0308878
520		0.072	0.0766182	0.107937	0.00461823	0.0359368		0.075	0.0769727	0.116586	0.00197267	0.0415858		0.00224719	0.0116286	0.0159223	0.00938145	0.0136751		0.000337167	0.00037484	0.000509382	3.76728e-05	0.000172215		0.000674334	0.00074968	0.00101876	7.53456e-05	0.00034443		0.128798	0.143189	0.194584	0.014391	0.0657862		0.00759505	0.0085438	0.0118696	0.000948752	0.00427456		-1.22196	-1.24577	-1.25909	-0.0238115	-0.0371365
522		0.073	0.0772406	0.110622	0.00424056	0.0376218		0.0760417	0.0775979	0.119486	0.00155622	0.0434443		0.00337079	0.0122981	0.0191529	0.00892733	0.0157821		0.00034185	0.000377885	0.000522053	3.60346e-05	0.000180204		0.0006837	0.000755769	0.00104411	7.20692e-05	0.000360407		0.130587	0.144352	0.199424	0.0137652	0.0688378		0.00770054	0.0086132	0.0121649	0.000912662	0.00446433		-1.21945	-1.24408	-1.25153	-0.0246296	-0.0320786
524		0.073	0.0817025	0.112332	0.00870251	0.0393324		0.0760417	0.0820805	0.121334	0.00603881	0.0452921		0.00337079	0.017098	0.0212112	0.0137273	0.0178404		0.00034185	0.000399714	0.000530126	5.78638e-05	0.000188277		0.0006837	0.000799428	0.00106025	0.000115728	0.000376553		0.130587	0.152691	0.202508	0.022104	0.0719216		0.00770054	0.00911076	0.012353	0.00141022	0.00465245		-1.21945	-1.23195	-1.24671	-0.0125053	-0.0272576
526		0.074	0.0835766	0.112503	0.00957655	0.0385033		0.0770833	0.0839632	0.121518	0.00687985	0.044435		0.00449438	0.019114	0.0214168	0.0146197	0.0169224		0.000346533	0.000408882	0.000530933	6.23493e-05	0.0001844		0.000693066	0.000817764	0.00106187	0.000124699	0.0003688		0.132376	0.156193	0.202816	0.0238174	0.0704409		0.00780602	0.00931973	0.0123718	0.00151371	0.00456576		-1.21694	-1.22686	-1.24623	-0.00992216	-0.029285
528		0.074	0.0848164	0.114274	0.0108164	0.0402743		0.0770833	0.0852088	0.123431	0.00812545	0.0463478		0.00449438	0.0204478	0.0235476	0.0159534	0.0190532		0.000346533	0.000414948	0.00053929	6.84151e-05	0.000192758		0.000693066	0.000829896	0.00107858	0.00013683	0.000385515		0.132376	0.15851	0.206009	0.0261346	0.0736334		0.00780602	0.00945799	0.0125665	0.00165197	0.0047605		-1.21694	-1.22349	-1.24123	-0.00655313	-0.0242942
530		0.075	0.0851131	0.11336	0.0101131	0.0383604		0.078125	0.0855068	0.122444	0.00738183	0.044319		0.00561798	0.020767	0.022448	0.015149	0.01683		0.000351216	0.000416399	0.000534978	6.51836e-05	0.000183762		0.000702431	0.000832799	0.00106996	0.000130367	0.000367524		0.134164	0.159065	0.204361	0.0249002	0.070197		0.00791151	0.00949107	0.012466	0.00157956	0.00455452		-1.21443	-1.22269	-1.24381	-0.00825609	-0.0293788
532		0.075	0.0838726	0.109001	0.00887257	0.0340006		0.078125	0.0842606	0.117735	0.00613557	0.0396099		0.00561798	0.0194325	0.0172023	0.0138145	0.0115843		0.000351216	0.00041033	0.000514403	5.91147e-05	0.000163187		0.000702431	0.000820661	0.00102881	0.000118229	0.000326374		0.134164	0.156746	0.196502	0.0225818	0.0623374		0.00791151	0.00935274	0.0119866	0.00144123	0.00407508		-1.21443	-1.22606	-1.2561	-0.0116269	-0.0416657
534		0.076	0.0841967	0.106069	0.0081967	0.0300689		0.0791667	0.0845862	0.114568	0.00541954	0.0354016		0.00674157	0.0197812	0.0136748	0.0130396	0.00693324		0.000355899	0.000411916	0.000500567	5.60175e-05	0.000144669		0.000711797	0.000823832	0.00100113	0.000112035	0.000289337		0.135953	0.157352	0.191217	0.0213987	0.0552634		0.008017	0.00938889	0.0116642	0.00137189	0.0036472		-1.21192	-1.22518	-1.26436	-0.0132552	-0.0524369
536		0.076	0.0833011	0.108283	0.00730113	0.0322827		0.0791667	0.0836865	0.116959	0.00451982	0.0377928		0.00674157	0.0188178	0.0163384	0.0120762	0.00959687		0.000355899	0.000407535	0.000511014	5.16361e-05	0.000155116		0.000711797	0.000815069	0.00102203	0.000103272	0.000310232		0.135953	0.155678	0.195208	0.019725	0.0592543		0.008017	0.00928902	0.0119076	0.00127202	0.00389064		-1.21192	-1.22761	-1.25812	-0.0156887	-0.046198
538		0.077	0.0839493	0.109414	0.00694932	0.0324138		0.0802083	0.0843377	0.118181	0.00412935	0.0379729		0.00786517	0.019515	0.0176994	0.0116499	0.00983427		0.000360581	0.000410706	0.000516353	5.01244e-05	0.000155771		0.000721163	0.000821412	0.00103271	0.000100249	0.000311542		0.137742	0.15689	0.197247	0.0191475	0.0595046		0.00812248	0.0093613	0.012032	0.00123882	0.00390955		-1.20941	-1.22585	-1.25493	-0.0164365	-0.0455193
540		0.077	0.0863251	0.108561	0.00932514	0.0315611		0.0802083	0.0867245	0.11726	0.00651615	0.0370518		0.00786517	0.0220708	0.0166734	0.0142057	0.00880825		0.000360581	0.000422329	0.000512328	6.17476e-05	0.000151747		0.000721163	0.000844658	0.00102466	0.000123495	0.000303494		0.137742	0.16133	0.195709	0.0235876	0.0579673		0.00812248	0.00962623	0.0119383	0.00150375	0.00381577		-1.20941	-1.21939	-1.25734	-0.00998077	-0.0479225
542		0.077	0.0865222	0.10643	0.00952218	0.0294296		0.0802083	0.0869224	0.114958	0.00671411	0.0347496		0.00786517	0.0222828	0.0141089	0.0144176	0.00624368		0.000360581	0.000423293	0.000502269	6.27116e-05	0.000141688		0.000721163	0.000846586	0.00100454	0.000125423	0.000283376		0.137742	0.161698	0.191867	0.0239558	0.0541248		0.00812248	0.0096482	0.0117039	0.00152572	0.00358138		-1.20941	-1.21886	-1.26334	-0.00944537	-0.0539294
544		0.078	0.0839635	0.104885	0.00596351	0.0268854		0.08125	0.0843519	0.11329	0.00310193	0.0320399		0.00898876	0.0195303	0.0122508	0.0105415	0.00326202		0.000365264	0.000410775	0.000494982	4.55109e-05	0.000129717		0.000730529	0.00082155	0.000989963	9.10219e-05	0.000259435		0.139531	0.156916	0.189083	0.0173852	0.049552		0.00822797	0.00936288	0.011534	0.00113491	0.00330607		-1.2069	-1.22581	-1.26769	-0.018907	-0.0607905
546		0.078	0.0817681	0.100203	0.0037681	0.0222026		0.08125	0.0821464	0.108232	0.000896361	0.0269819		0.00898876	0.0171686	0.00661645	0.00817983	-0.00237231		0.000365264	0.000400035	0.000472883	3.47703e-05	0.000107618		0.000730529	0.000800069	0.000945765	6.95406e-05	0.000215237		0.139531	0.152813	0.180641	0.0132823	0.0411102		0.00822797	0.00911807	0.0110191	0.0008901	0.00279112		-1.2069	-1.23178	-1.28089	-0.0248725	-0.0739876
548		0.078	0.0813911	0.0947036	0.00339108	0.0167036		0.08125	0.0817676	0.102292	0.000517603	0.0210423		0.00898876	0.016763	0	0.00777426	-0.00898876		0.000365264	0.00039819	0.000446931	3.29258e-05	8.1667e-05		0.000730529	0.00079638	0.000893863	6.58517e-05	0.000163334		0.139531	0.152109	0.170728	0.0125777	0.0311968		0.00822797	0.00907603	0.0104144	0.000848058	0.00218641		-1.2069	-1.2328	-1.29639	-0.0258969	-0.089485
550		0.079	0.0815794	0.095044	0.00257939	0.016044		0.0822917	0.0819568	0.10266	-0.000334884	0.0203683		0.0101124	0.0169656	0.000409623	0.00685324	-0.00970274		0.000369947	0.000399111	0.000448538	2.91642e-05	7.85908e-05		0.000739894	0.000798223	0.000897076	5.83284e-05	0.000157182		0.14132	0.152461	0.171341	0.0111407	0.0300217		0.00833346	0.00909703	0.0104518	0.00076357	0.00211836		-1.20439	-1.23229	-1.29543	-0.0278943	-0.0910346
552		0.079	0.0849172	0.0966564	0.00591718	0.0176564		0.0822917	0.08531	0.104402	0.00301834	0.0221099		0.0101124	0.0205562	0.00234963	0.0104439	-0.00776273		0.000369947	0.000415441	0.000456147	4.54937e-05	8.61999e-05		0.000739894	0.000830882	0.000912294	9.09874e-05	0.0001724		0.14132	0.158698	0.174248	0.0173786	0.0329284		0.00833346	0.00946923	0.0106291	0.00113577	0.00229567		-1.20439	-1.22322	-1.29089	-0.0188247	-0.0864906
554		0.079	0.0865164	0.09949	0.00751636	0.02049		0.0822917	0.0869166	0.107462	0.00462493	0.0251705		0.0101124	0.0222765	0.00575905	0.0121642	-0.00435331		0.000369947	0.000423265	0.00046952	5.33174e-05	9.95725e-05		0.000739894	0.000846529	0.000939039	0.000106635	0.000199145		0.14132	0.161687	0.179356	0.0203672	0.0380367		0.00833346	0.00964755	0.0109407	0.0013141	0.00260727		-1.20439	-1.21887	-1.2829	-0.0144793	-0.0785049
556		0.079	0.088451	0.100288	0.00945104	0.021288		0.0822917	0.0888602	0.108324	0.00656855	0.0260325		0.0101124	0.0243577	0.00671923	0.0142454	-0.00339313		0.000369947	0.00043273	0.000473286	6.27824e-05	0.000103339		0.000739894	0.000865459	0.000946571	0.000125565	0.000206677		0.14132	0.165303	0.180795	0.0239829	0.0394753		0.00833346	0.00986329	0.0110285	0.00152984	0.00269503		-1.20439	-1.21362	-1.28065	-0.00922233	-0.0762559
558		0.08	0.0919597	0.0985506	0.0119597	0.0185506		0.0833333	0.0923851	0.106448	0.0090518	0.0231142		0.011236	0.0281322	0.00462873	0.0168962	-0.00660723		0.00037463	0.000449895	0.000465086	7.52651e-05	9.04562e-05		0.00074926	0.00089979	0.000930173	0.00015053	0.000180912		0.143109	0.17186	0.177663	0.0287513	0.0345543		0.00843894	0.0102546	0.0108374	0.00181561	0.00239848		-1.20189	-1.20408	-1.28555	-0.00219744	-0.0836615
560		0.08	0.0947915	0.0989018	0.0147915	0.0189018		0.0833333	0.09523	0.106827	0.0118967	0.0234935		0.011236	0.0311785	0.00505126	0.0199425	-0.00618469		0.00037463	0.000463749	0.000466744	8.91191e-05	9.21135e-05		0.00074926	0.000927498	0.000933487	0.000178238	0.000184227		0.143109	0.177152	0.178296	0.0340435	0.0351873		0.00843894	0.0105703	0.010876	0.00213139	0.0024371		-1.20189	-1.19639	-1.28456	0.00549727	-0.0826718
562		0.081	0.100863	0.103047	0.0198627	0.0220467		0.084375	0.101329	0.111304	0.0169543	0.0269289		0.0123596	0.0377096	0.0100384	0.02535	-0.00232111		0.000379313	0.000493451	0.000486304	0.000114138	0.000106991		0.000758626	0.000986903	0.000972609	0.000228277	0.000213983		0.144898	0.188498	0.185768	0.0436009	0.0408707		0.00854443	0.0112473	0.0113318	0.00270291	0.00278742		-1.19938	-1.17989	-1.27288	0.0194852	-0.0734996
564		0.081	0.10265	0.103401	0.0216503	0.0224011		0.084375	0.103125	0.111687	0.0187502	0.0273117		0.0123596	0.0396326	0.0104649	0.027273	-0.00189467		0.000379313	0.000502197	0.000487977	0.000122884	0.000108664		0.000758626	0.00100439	0.000975954	0.000245768	0.000217328		0.144898	0.191839	0.186407	0.0469417	0.0415097		0.00854443	0.0114467	0.0113708	0.00290225	0.00282639		-1.19938	-1.17503	-1.27188	0.0243426	-0.0725008
566		0.082	0.100224	0.102062	0.0182243	0.0200619		0.0854167	0.100688	0.11024	0.0152713	0.0248235		0.0134831	0.0370228	0.00885357	0.0235397	-0.00462957		0.000383996	0.000490328	0.000481657	0.000106332	9.76613e-05		0.000767992	0.000980656	0.000963314	0.000212664	0.000195323		0.146686	0.187305	0.183993	0.0406189	0.0373066		0.00864992	0.0111761	0.0112236	0.00252623	0.00257364		-1.19687	-1.18163	-1.27565	0.0152414	-0.078784
568		0.084	0.0991777	0.10492	0.0151777	0.0209197		0.0875	0.0996365	0.113327	0.0121365	0.025827		0.0157303	0.0358969	0.0122921	0.0201666	-0.00343826		0.000393362	0.000485208	0.000495144	9.18461e-05	0.000101782		0.000786723	0.000970415	0.000990287	0.000183692	0.000203564		0.150264	0.185349	0.189145	0.0350852	0.0388808		0.00886089	0.0110594	0.0115378	0.00219854	0.00267693		-1.19185	-1.18447	-1.2676	0.00737927	-0.0757482
570		0.085	0.101813	0.111341	0.0168134	0.0263405		0.0885417	0.102284	0.120262	0.0137428	0.0317207		0.0168539	0.0387323	0.0200177	0.0218784	0.00316379		0.000398044	0.000498102	0.000525445	0.000100058	0.000127401		0.000796089	0.000996205	0.00105089	0.000200116	0.000254802		0.152053	0.190275	0.20072	0.0382222	0.0486672		0.00896638	0.0113534	0.0122439	0.00238697	0.00327753		-1.18934	-1.17731	-1.2495	0.0120322	-0.0601619
572		0.088	0.105789	0.114009	0.0177892	0.0260095		0.0916667	0.106279	0.123145	0.014612	0.0314785		0.0202247	0.0430093	0.023229	0.0227846	0.0030043		0.000412093	0.000517553	0.000538041	0.00010546	0.000125948		0.000824186	0.00103511	0.00107608	0.000210921	0.000251896		0.15742	0.197705	0.205532	0.0402859	0.0481121		0.00928284	0.0117967	0.0125374	0.00251386	0.00325457		-1.18181	-1.1665	-1.24198	0.0153083	-0.0601674
574		0.091	0.108406	0.116523	0.0174063	0.0255235		0.0947917	0.108908	0.125861	0.0141162	0.0310689		0.0235955	0.0458246	0.0262539	0.0222291	0.00265841		0.000426142	0.000530357	0.000549905	0.000104215	0.000123763		0.000852283	0.00106071	0.00109981	0.000208431	0.000247527		0.162786	0.202596	0.210064	0.0398103	0.0472777		0.0095993	0.0120885	0.0128139	0.00248924	0.00321457		-1.17429	-1.15939	-1.2349	0.0148923	-0.0606096
576		0.095	0.112175	0.120679	0.017175	0.0256788		0.0989583	0.112694	0.130349	0.0137356	0.0313906		0.0280899	0.0498787	0.0312536	0.0217888	0.00316373		0.000444873	0.000548794	0.000569515	0.000103921	0.000124642		0.000889746	0.00109759	0.00113903	0.000207843	0.000249284		0.169942	0.209639	0.217555	0.0396979	0.0476132		0.0100212	0.0125088	0.0132708	0.00248754	0.00324957		-1.16425	-1.14915	-1.22318	0.0150964	-0.0589353
578		0.101	0.118828	0.129082	0.0178282	0.0280822		0.105208	0.119378	0.139426	0.0141696	0.0342173		0.0348315	0.0570359	0.0413647	0.0222044	0.00653322		0.00047297	0.000581344	0.000609173	0.000108374	0.000136203		0.000945941	0.00116269	0.00121835	0.000216747	0.000272405		0.180675	0.222073	0.232704	0.0413987	0.0520294		0.0106542	0.0132507	0.0141949	0.00259653	0.00354076		-1.1492	-1.13107	-1.1995	0.0181205	-0.050307
580		0.108	0.126613	0.137901	0.0186128	0.029901		0.1125	0.127199	0.148951	0.0146985	0.0364512		0.0426966	0.0654101	0.0519756	0.0227135	0.00927896		0.000505751	0.000619429	0.000650791	0.000113678	0.000145041		0.0010115	0.00123886	0.00130158	0.000227356	0.000290082		0.193197	0.236622	0.248602	0.043425	0.0554056		0.0113926	0.0141188	0.0151647	0.00272619	0.00377214		-1.13163	-1.10992	-1.17465	0.0217096	-0.043017
582		0.117	0.136392	0.144936	0.0193915	0.0279362		0.121875	0.137022	0.15655	0.0151475	0.0346751		0.052809	0.0759296	0.0604404	0.0231206	0.00763141		0.000547896	0.000667269	0.000683992	0.000119373	0.000136096		0.00109579	0.00133454	0.00136798	0.000238745	0.000272192		0.209296	0.254897	0.261285	0.0456004	0.0519887		0.012342	0.0152092	0.0159384	0.00286725	0.00359641		-1.10905	-1.08335	-1.15482	0.0256992	-0.0457719
584		0.13	0.148361	0.152026	0.0183614	0.0220261		0.135417	0.149048	0.164208	0.0136311	0.0287914		0.0674157	0.0888061	0.0689709	0.0213904	0.00155522		0.000608774	0.00072583	0.000717451	0.000117056	0.000108677		0.00121755	0.00145166	0.0014349	0.000234111	0.000217355		0.232552	0.277267	0.274066	0.0447153	0.0415147		0.0137133	0.016544	0.016718	0.0028307	0.00300474		-1.07643	-1.05083	-1.13484	0.0256064	-0.0584092
586		0.144	0.163074	0.15854	0.0190742	0.0145405		0.15	0.163829	0.171244	0.0138286	0.0212444		0.0831461	0.104633	0.0768092	0.0214873	-0.00633691		0.000674334	0.000797809	0.000748194	0.000123475	7.38603e-05		0.00134867	0.00159562	0.00149639	0.00024695	0.000147721		0.257596	0.304763	0.28581	0.0471675	0.0282146		0.0151901	0.0181846	0.0174344	0.00299453	0.0022443		-1.0413	-1.01085	-1.11648	0.0304578	-0.0751771
588		0.16	0.17337	0.171325	0.0133695	0.0113249		0.166667	0.174172	0.185053	0.0075049	0.0183866		0.101124	0.115709	0.0921915	0.014585	-0.00893212		0.00074926	0.000848177	0.000808527	9.89169e-05	5.92673e-05		0.00149852	0.00169635	0.00161705	0.000197834	0.000118535		0.286217	0.324004	0.308857	0.0377863	0.0226401		0.0168779	0.0193327	0.0188403	0.00245478	0.00196239		-1.00116	-0.982872	-1.08045	0.0182876	-0.079293
590		0.179	0.184854	0.194557	0.00585369	0.0155572		0.186458	0.185709	0.210147	-0.000749493	0.0236889		0.122472	0.128063	0.120145	0.00559068	-0.00232704		0.000838235	0.000904361	0.000918167	6.61262e-05	7.99323e-05		0.00167647	0.00180872	0.00183633	0.000132252	0.000159865		0.320206	0.345466	0.35074	0.0252602	0.0305341		0.0188821	0.0206133	0.0213951	0.00173115	0.00251296		-0.953487	-0.951667	-1.01498	0.00182049	-0.0614913
592		0.2	0.208527	0.214487	0.00852699	0.0144874		0.208333	0.209492	0.231674	0.00115832	0.0233411		0.146067	0.153529	0.144125	0.00746165	-0.00194239		0.000936575	0.00102018	0.00101222	8.36029e-05	7.56475e-05		0.00187315	0.00204036	0.00202445	0.000167206	0.000151295		0.357772	0.389708	0.386669	0.0319363	0.0288974		0.0210974	0.0232531	0.0235868	0.00215577	0.00248942		-0.900797	-0.887341	-0.958811	0.0134562	-0.0580142
594		0.223	0.236387	0.230643	0.0133875	0.00764332		0.232292	0.237481	0.249125	0.00518936	0.0168333		0.17191	0.1835	0.163564	0.0115898	-0.00834611		0.00104428	0.00115648	0.00108847	0.000112199	4.41855e-05		0.00208856	0.00231296	0.00217693	0.000224398	8.8371e-05		0.398915	0.441775	0.415794	0.0428599	0.0168789		0.0235236	0.0263599	0.0253634	0.00283633	0.00183986		-0.843088	-0.811637	-0.91328	0.0314515	-0.0701918
596		0.248	0.253497	0.248742	0.00549709	0.000742263		0.258333	0.25467	0.268674	-0.00366354	0.0103408		0.2	0.201906	0.185341	0.00190551	-0.0146592		0.00116135	0.00124019	0.00117388	7.88324e-05	1.25273e-05		0.00232271	0.00248037	0.00234776	0.000157665	2.50546e-05		0.443637	0.473751	0.448422	0.030114	0.00478543		0.0261607	0.0282678	0.0273537	0.00210708	0.00119299		-0.780361	-0.765146	-0.862273	0.0152157	-0.0819118
598		0.273	0.273934	0.268425	0.000933977	-0.00457494		0.284375	0.275201	0.289934	-0.00917378	0.00555916		0.22809	0.22389	0.209023	-0.00419947	-0.0190665		0.00127843	0.00134017	0.00126677	6.1744e-05	-1.16563e-05		0.00255685	0.00268034	0.00253354	0.000123488	-2.33126e-05		0.488358	0.511945	0.483906	0.0235862	-0.0044527		0.0287979	0.0305467	0.0295182	0.00174885	0.000720303		-0.717634	-0.709613	-0.806803	0.00802104	-0.089168
600		0.3	0.298771	0.295229	-0.00122923	-0.00477116		0.3125	0.300153	0.318886	-0.0123471	0.00638575		0.258427	0.250609	0.241274	-0.00781845	-0.017153		0.00140486	0.00146168	0.00139326	5.68155e-05	-1.15998e-05		0.00280973	0.00292336	0.00278653	0.000113631	-2.31996e-05		0.536658	0.558361	0.532226	0.0217035	-0.00443113		0.031646	0.0333163	0.0324658	0.00167029	0.000819721		-0.649889	-0.642126	-0.731263	0.00776383	-0.0813739
602		0.329	0.324585	0.319865	-0.00441496	-0.00913493		0.342708	0.326087	0.345496	-0.0166217	0.00278777		0.291011	0.278378	0.270916	-0.0126331	-0.0200947		0.00154067	0.00158797	0.00150953	4.73035e-05	-3.11383e-05		0.00308133	0.00317594	0.00301906	9.4607e-05	-6.22767e-05		0.588534	0.606604	0.57664	0.0180699	-0.0118948		0.0347052	0.0361949	0.035175	0.00148976	0.000469804		-0.577126	-0.571982	-0.661833	0.00514456	-0.0847066
604		0.358	0.349272	0.34674	-0.00872755	-0.0112601		0.372917	0.350888	0.374524	-0.0220285	0.00160778		0.323596	0.304936	0.303253	-0.01866	-0.0203429		0.00167647	0.00170875	0.00163636	3.22785e-05	-4.01122e-05		0.00335294	0.0034175	0.00327271	6.45569e-05	-8.02244e-05		0.640411	0.652742	0.625088	0.0123304	-0.0153229		0.0377643	0.0389478	0.0381303	0.00118357	0.000366063		-0.504363	-0.5049	-0.586094	-0.000536698	-0.0817303
606		0.388	0.386172	0.383256	-0.00182765	-0.00474414		0.404167	0.387959	0.413966	-0.0162078	0.00979978		0.357303	0.34463	0.347189	-0.0126729	-0.0101145		0.00181696	0.00188927	0.00180869	7.23178e-05	-8.2701e-06		0.00363391	0.00377855	0.00361737	0.000144636	-1.65402e-05		0.694077	0.721703	0.690918	0.0276254	-0.00315918		0.0409289	0.0430626	0.0421459	0.00213372	0.00121705		-0.429091	-0.404634	-0.483183	0.0244574	-0.0540924
608		0.419	0.418769	0.413115	-0.00023073	-0.0058854		0.436458	0.420707	0.446218	-0.0157518	0.00975945		0.392135	0.379697	0.383115	-0.0124383	-0.00901959		0.00196212	0.00204875	0.0019496	8.66228e-05	-1.2528e-05		0.00392425	0.0040975	0.00389919	0.000173246	-2.50559e-05		0.749532	0.782622	0.744746	0.0330899	-0.00478568		0.044199	0.0466975	0.0454294	0.00249855	0.00123047		-0.35131	-0.31606	-0.399035	0.0352501	-0.047725
610		0.448	0.44554	0.440187	-0.0024605	-0.00781269		0.466667	0.447601	0.47546	-0.0190661	0.00879318		0.424719	0.408495	0.415689	-0.0162246	-0.00902971		0.00209793	0.00217972	0.00207736	8.17876e-05	-2.05681e-05		0.00419586	0.00435943	0.00415472	0.000163575	-4.11362e-05		0.801409	0.832651	0.793552	0.0312429	-0.00785702		0.0472581	0.0496827	0.0484066	0.00242462	0.00114849		-0.278547	-0.243318	-0.322738	0.0352284	-0.0441911
612		0.479	0.478421	0.468948	-0.000579295	-0.0100518		0.498958	0.480634	0.506525	-0.0183244	0.00756708		0.459551	0.443866	0.450295	-0.0156842	-0.00925574		0.0022431	0.00234058	0.00221309	9.74834e-05	-3.00068e-05		0.00448619	0.00468116	0.00442618	0.000194967	-6.00136e-05		0.856863	0.894102	0.845401	0.0372387	-0.0114626		0.0505282	0.0533493	0.0515694	0.00282116	0.00104118		-0.200765	-0.153972	-0.241683	0.0467936	-0.0409176
614		0.509	0.502632	0.496881	-0.00636805	-0.0121191		0.530208	0.504957	0.536696	-0.0252512	0.00648799		0.493258	0.469912	0.483904	-0.0233469	-0.00935477		0.00238358	0.00245903	0.00234491	7.5446e-05	-3.86716e-05		0.00476717	0.00491806	0.00468982	0.000150892	-7.73431e-05		0.910529	0.939349	0.895756	0.0288204	-0.0147725		0.0536928	0.0560492	0.0546411	0.00235638	0.000948276		-0.125493	-0.0881837	-0.162962	0.0373094	-0.0374693
616		0.539	0.536754	0.52744	-0.00224587	-0.0115597		0.561458	0.539237	0.569704	-0.0222211	0.00824615		0.526966	0.506618	0.520673	-0.020348	-0.00629326		0.00252407	0.00262597	0.00248913	0.000101896	-3.49399e-05		0.00504814	0.00525193	0.00497826	0.000203792	-6.98798e-05		0.964195	1.00312	0.950848	0.0389242	-0.013347		0.0568574	0.0598542	0.0580016	0.00299679	0.00114423		-0.0502209	0.00453483	-0.0768391	0.0547557	-0.0266182
618		0.568	0.563959	0.558916	-0.00404064	-0.00908395		0.591667	0.566568	0.603702	-0.0250984	0.0120358		0.559551	0.535884	0.558545	-0.0236663	-0.00100558		0.00265987	0.00275906	0.00263767	9.91888e-05	-2.22009e-05		0.00531975	0.00551812	0.00527535	0.000198378	-4.44017e-05		1.01607	1.05396	1.00759	0.0378901	-0.00848073		0.0599165	0.0628879	0.0614629	0.00297136	0.00154645		0.0225423	0.0784583	0.0118667	0.055916	-0.0106755
620		0.595	0.595888	0.587474	0.000887899	-0.00752631		0.619792	0.598645	0.634548	-0.0211471	0.0147567		0.589888	0.570231	0.592906	-0.0196563	0.00301817		0.00278631	0.00291527	0.00277244	0.000128955	-1.38675e-05		0.00557262	0.00583053	0.00554489	0.000257911	-2.77349e-05		1.06437	1.11363	1.05907	0.0492609	-0.00529737		0.0627646	0.0664483	0.0646034	0.00368361	0.00183873		0.0902872	0.165216	0.0923486	0.0749289	0.00206138
622		0.621	0.62961	0.61234	0.0086099	-0.00865971		0.646875	0.632523	0.661408	-0.0143525	0.0145326		0.619101	0.606508	0.622826	-0.0125935	0.00372443		0.00290807	0.00308024	0.0028898	0.000172179	-1.82702e-05		0.00581613	0.00616049	0.00577959	0.000344358	-3.65403e-05		1.11088	1.17665	1.1039	0.0657724	-0.0069792		0.0655073	0.0702086	0.0673379	0.00470134	0.00183061		0.155523	0.256847	0.162428	0.101324	0.00690516
624		0.647	0.644965	0.632957	-0.00203542	-0.014043		0.673958	0.647948	0.683676	-0.0260101	0.00971804		0.648315	0.623025	0.647632	-0.0252892	-0.000682778		0.00302982	0.00315536	0.00298709	0.000125544	-4.2729e-05		0.00605964	0.00631073	0.00597418	0.000251088	-8.54581e-05		1.15739	1.20535	1.14107	0.0479578	-0.0163225		0.06825	0.0719209	0.0696051	0.00367091	0.00135514		0.220759	0.29857	0.220531	0.0778107	-0.000228091
626		0.672	0.664203	0.652524	-0.00779689	-0.0194757		0.7	0.667276	0.704812	-0.0327242	0.00481156		0.676404	0.643721	0.671175	-0.0326833	-0.00522916		0.00314689	0.00324949	0.00307943	0.000102593	-6.74579e-05		0.00629378	0.00649897	0.00615887	0.000205186	-0.000134916		1.20211	1.2413	1.17634	0.0391905	-0.0257689		0.0708871	0.0740662	0.0717569	0.00317905	0.000869742		0.283486	0.350846	0.275676	0.0673597	-0.00781
628		0.694	0.679662	0.675294	-0.0143379	-0.0187058		0.722917	0.682806	0.729406	-0.0401103	0.00648935		0.701124	0.660351	0.698572	-0.0407724	-0.0025513		0.00324992	0.00332512	0.00318689	7.52e-05	-6.30241e-05		0.00649983	0.00665023	0.00637378	0.0001504	-0.000126048		1.24147	1.27019	1.21739	0.0287264	-0.0240752		0.0732078	0.07579	0.0742608	0.0025822	0.00105299		0.338686	0.392852	0.339847	0.0541662	0.00116107
630		0.716	0.684493	0.697702	-0.0315071	-0.0182978		0.745833	0.687659	0.75361	-0.0581739	0.00777633		0.725843	0.665548	0.725534	-0.0602948	-0.000308798		0.00335294	0.00334875	0.00329264	-4.18964e-06	-6.02977e-05		0.00670588	0.0066975	0.00658528	-8.37929e-06	-0.000120595		1.28082	1.27922	1.25779	-0.00160044	-0.0230337		0.0755285	0.0763287	0.076725	0.000800178	0.00119646		0.393885	0.405978	0.402998	0.012093	0.00911245
632		0.734	0.723813	0.719143	-0.0101867	-0.0148574		0.764583	0.727162	0.776768	-0.0374217	0.0121847		0.746067	0.707847	0.751331	-0.0382208	0.00526367		0.00343723	0.00354112	0.00339382	0.000103886	-4.3407e-05		0.00687446	0.00708223	0.00678765	0.000207771	-8.6814e-05		1.31302	1.35271	1.29644	0.0396843	-0.0165815		0.0774273	0.0807134	0.0790827	0.00328608	0.00165545		0.439048	0.512821	0.463421	0.0737729	0.0243728
634		0.752	0.743274	0.73447	-0.00872559	-0.0175295		0.783333	0.746713	0.793324	-0.0366205	0.00999081		0.766292	0.728782	0.769774	-0.0375103	0.00348165		0.00352152	0.00363633	0.00346616	0.000114804	-5.53623e-05		0.00704304	0.00727265	0.00693232	0.000229608	-0.000110725		1.34522	1.38908	1.32407	0.0438551	-0.0211484		0.0793261	0.0828835	0.0807683	0.00355745	0.00144226		0.484212	0.565702	0.506619	0.0814904	0.0224069
636		0.769	0.753024	0.750489	-0.0159763	-0.0185107		0.801042	0.756507	0.810627	-0.0445344	0.00958491		0.785393	0.73927	0.789048	-0.0461236	0.00365453		0.00360113	0.00368402	0.00354176	8.28917e-05	-5.93741e-05		0.00720226	0.00736805	0.00708351	0.000165783	-0.000118748		1.37563	1.4073	1.35295	0.0316646	-0.0226809		0.0811193	0.0839707	0.0825299	0.00285134	0.00141055		0.526866	0.592194	0.551763	0.0653275	0.0248974
638		0.786	0.775898	0.767479	-0.0101017	-0.0185212		0.81875	0.779488	0.828977	-0.0392623	0.0102274		0.804494	0.763877	0.80949	-0.0406175	0.00499533		0.00368074	0.00379593	0.00362194	0.000115192	-5.88051e-05		0.00736148	0.00759187	0.00724387	0.000230385	-0.00011761		1.40604	1.45005	1.38358	0.0440034	-0.0224636		0.0829126	0.0865215	0.0843982	0.00360884	0.00148558		0.56952	0.65435	0.599644	0.0848292	0.0301233
640		0.797	0.781976	0.778034	-0.0150245	-0.0189662		0.830208	0.785593	0.840378	-0.0446153	0.0101699		0.816854	0.770414	0.82219	-0.0464395	0.00533567		0.00373225	0.00382566	0.00367175	9.34121e-05	-6.05049e-05		0.0074645	0.00765133	0.00734349	0.000186824	-0.00012101		1.42572	1.4614	1.40261	0.0356834	-0.0231129		0.084073	0.0871991	0.0855589	0.00312616	0.00148594		0.59712	0.670863	0.62939	0.0737427	0.0322699
642		0.812	0.795456	0.79107	-0.0165436	-0.0209305		0.845833	0.799136	0.854459	-0.0466971	0.00862518		0.833708	0.784916	0.837874	-0.0487914	0.00416644		0.0038025	0.00389162	0.00373327	8.91218e-05	-6.9229e-05		0.00760499	0.00778323	0.00746653	0.000178244	-0.000138458		1.45255	1.4866	1.42611	0.0340445	-0.0264455		0.0856553	0.0887024	0.0869924	0.00304713	0.00133715		0.634756	0.707494	0.666128	0.0727376	0.0313714
644		0.822	0.806049	0.804549	-0.0159507	-0.0174513		0.85625	0.809778	0.869018	-0.0464718	0.0127678		0.844944	0.796312	0.854093	-0.0486321	0.00914876		0.00384932	0.00394344	0.00379688	9.41166e-05	-5.2446e-05		0.00769865	0.00788688	0.00759376	0.000188233	-0.000104892		1.47044	1.50639	1.45041	0.0359526	-0.0200344		0.0867101	0.0898836	0.0884747	0.00317349	0.00176456		0.659847	0.736277	0.704115	0.0764304	0.044268
646		0.832	0.825645	0.814756	-0.00635457	-0.017244		0.866667	0.829465	0.880043	-0.0372017	0.0133764		0.85618	0.817392	0.866374	-0.0387876	0.0101944		0.00389615	0.00403931	0.00384505	0.000143158	-5.11036e-05		0.00779231	0.00807862	0.0076901	0.000286316	-0.000102207		1.48833	1.54302	1.46881	0.0546864	-0.0195216		0.087765	0.0920688	0.0895972	0.00430381	0.00183217		0.684938	0.789525	0.732882	0.104587	0.0479439
648		0.842	0.813773	0.812371	-0.0282269	-0.0296288		0.877083	0.817538	0.877467	-0.0595457	0.000383739		0.867416	0.804621	0.863505	-0.0627951	-0.00391108		0.00394298	0.00398123	0.00383379	3.82463e-05	-0.000109187		0.00788596	0.00796246	0.00766759	7.64925e-05	-0.000218374		1.50622	1.52083	1.46451	0.0146101	-0.0417095		0.0888199	0.0907449	0.0893349	0.00192505	0.000515045		0.710028	0.757265	0.72616	0.0472364	0.0161321
650		0.85	0.827478	0.823471	-0.0225222	-0.0265287		0.885417	0.831306	0.889457	-0.0541109	0.00403998		0.876404	0.819363	0.87686	-0.0570411	0.000455924		0.00398044	0.00404828	0.00388618	6.78307e-05	-9.42658e-05		0.00796089	0.00809655	0.00777236	0.000135661	-0.000188532		1.52053	1.54644	1.48452	0.0259113	-0.0360095		0.0896638	0.0922731	0.0905556	0.00260938	0.00089181		0.730101	0.794504	0.757443	0.0644028	0.0273421
652		0.857	0.849689	0.837384	-0.00731095	-0.0196163		0.892708	0.85362	0.904484	-0.0390886	0.0117755		0.88427	0.843257	0.8936	-0.0410126	0.00933029		0.00401322	0.00415694	0.00395183	0.000143715	-6.13897e-05		0.00802645	0.00831388	0.00790367	0.00028743	-0.000122779		1.53305	1.58795	1.5096	0.0548991	-0.0234509		0.0904022	0.09475	0.0920855	0.00434778	0.00168332		0.747665	0.854857	0.796651	0.107193	0.0489869
654		0.864	0.832875	0.839675	-0.0311245	-0.0243255		0.9	0.836728	0.906958	-0.0632716	0.00695827		0.892135	0.82517	0.896356	-0.0669649	0.00422149		0.004046	0.00407468	0.00396265	2.86778e-05	-8.33587e-05		0.00809201	0.00814936	0.00792529	5.73555e-05	-0.000166717		1.54557	1.55653	1.51373	0.0109549	-0.031843		0.0911406	0.0928751	0.0923374	0.00173447	0.00119683		0.765228	0.809171	0.803108	0.0439428	0.0378795
656		0.869	0.831023	0.837743	-0.0379775	-0.0312567		0.905208	0.834867	0.904872	-0.0703414	-0.000336067		0.897753	0.823177	0.894033	-0.0745762	-0.00372019		0.00406942	0.00406562	0.00395353	-3.8019e-06	-0.000115887		0.00813884	0.00813123	0.00790706	-7.6038e-06	-0.000231774		1.55452	1.55307	1.51025	-0.00145233	-0.0442689		0.091668	0.0926684	0.092125	0.00100041	0.000457025		0.777773	0.804136	0.797665	0.0263624	0.0198914
658		0.875	0.845718	0.842188	-0.0292821	-0.0328116		0.911458	0.84963	0.909674	-0.0618281	-0.00178476		0.904494	0.838985	0.899381	-0.0655093	-0.00511335		0.00409752	0.00413751	0.00397451	3.9995e-05	-0.000123007		0.00819503	0.00827502	0.00794902	7.999e-05	-0.000246013		1.56525	1.58053	1.51826	0.0152781	-0.0469886		0.0923009	0.0943071	0.0926139	0.00200619	0.000312925		0.792828	0.844067	0.810192	0.0512389	0.0173643
660		0.879	0.839538	0.850936	-0.0394622	-0.0280644		0.915625	0.843422	0.919122	-0.0722034	0.00349669		0.908989	0.832337	0.909906	-0.0766519	0.000916983		0.00411625	0.00410728	0.00401579	-8.9713e-06	-0.000100458		0.0082325	0.00821455	0.00803158	-1.79426e-05	-0.000200916		1.57241	1.56898	1.53403	-0.00342704	-0.0383749		0.0927229	0.093618	0.0935758	0.000895092	0.000852891		0.802864	0.827274	0.834844	0.0244098	0.0319796
662		0.883	0.852637	0.852345	-0.0303633	-0.0306553		0.919792	0.856581	0.920644	-0.0632106	0.000852074		0.913483	0.846428	0.911601	-0.0670552	-0.00188192		0.00413498	0.00417136	0.00402244	3.63809e-05	-0.000112539		0.00826996	0.00834272	0.00804488	7.27618e-05	-0.000225079		1.57956	1.59346	1.53657	0.0138975	-0.04299		0.0931448	0.0950787	0.0937307	0.00193382	0.000585904		0.8129	0.862867	0.838815	0.0499665	0.0259146
664		0.888	0.855058	0.85309	-0.0329423	-0.0349102		0.925	0.859013	0.921449	-0.0659868	-0.00355146		0.919101	0.849032	0.912498	-0.0700688	-0.00660338		0.00415839	0.0041832	0.00402596	2.48107e-05	-0.000132437		0.00831679	0.00836641	0.00805191	4.96214e-05	-0.000264875		1.58851	1.59798	1.53792	0.0094777	-0.0505911		0.0936723	0.0953486	0.0938127	0.00167635	0.000140407		0.825446	0.869445	0.840915	0.0439995	0.015469
666		0.891	0.860998	0.859001	-0.0300016	-0.0319988		0.928125	0.864981	0.927834	-0.0631436	-0.000291425		0.922472	0.855423	0.91961	-0.0670489	-0.00286158		0.00417244	0.00421227	0.00405385	3.98258e-05	-0.000118589		0.00834488	0.00842454	0.00810771	7.96516e-05	-0.000237178		1.59387	1.60909	1.54857	0.0152135	-0.0453009		0.0939887	0.0960111	0.0944627	0.00202234	0.000474006		0.832973	0.885588	0.857574	0.0526146	0.0246013
668		0.893	0.851323	0.858611	-0.0416771	-0.0343887		0.930208	0.855261	0.927412	-0.0749471	-0.00279589		0.924719	0.845015	0.919141	-0.0797044	-0.00557789		0.00418181	0.00416493	0.00405201	-1.6875e-05	-0.000129795		0.00836362	0.00832987	0.00810403	-3.375e-05	-0.000259589		1.59745	1.591	1.54787	-0.00644625	-0.0495815		0.0941997	0.0949322	0.0944199	0.000732454	0.000220157		0.837991	0.859297	0.856476	0.021306	0.0184844
670		0.896	0.859216	0.861583	-0.0367842	-0.0344168		0.933333	0.863191	0.930623	-0.0701427	-0.00271082		0.92809	0.853505	0.922717	-0.0745844	-0.00537283		0.00419586	0.00420355	0.00406604	7.6907e-06	-0.000129818		0.00839171	0.00840709	0.00813208	1.53814e-05	-0.000259636		1.60282	1.60576	1.55323	0.00293785	-0.0495904		0.0945162	0.0958123	0.0947467	0.00129614	0.000230514		0.845518	0.880744	0.864851	0.0352257	0.0193327
672		0.899	0.854383	0.857014	-0.0446167	-0.0419865		0.936458	0.858336	0.925687	-0.0781225	-0.0107717		0.931461	0.848307	0.917219	-0.0831537	-0.0142419		0.00420991	0.00417991	0.00404447	-2.99998e-05	-0.000165432		0.00841981	0.00835981	0.00808895	-5.99997e-05	-0.000330864		1.60818	1.59672	1.54499	-0.0114599	-0.063195		0.0948326	0.0952734	0.0942442	0.000440803	-0.000588465		0.853046	0.867613	0.851973	0.0145674	-0.00107286
674		0.902	0.838286	0.855011	-0.0637138	-0.046989		0.939583	0.842164	0.923524	-0.0974192	-0.0160596		0.934831	0.83099	0.914809	-0.103841	-0.0200221		0.00422395	0.00410115	0.00403502	-0.000122801	-0.000188931		0.00844791	0.00820231	0.00807005	-0.000245601	-0.000377862		1.61355	1.56664	1.54138	-0.0469099	-0.0721716		0.0951491	0.0934784	0.0940239	-0.00167067	-0.00112513		0.860573	0.823873	0.846329	-0.0366998	-0.0142435
676		0.906	0.834151	0.861658	-0.0718487	-0.0443425		0.94375	0.83801	0.930703	-0.10574	-0.0130472		0.939326	0.826542	0.922806	-0.112784	-0.0165194		0.00424269	0.00408092	0.00406639	-0.000161762	-0.000176296		0.00848537	0.00816185	0.00813278	-0.000323523	-0.000352592		1.62071	1.55891	1.55336	-0.0617929	-0.067345		0.095571	0.0930173	0.0947548	-0.00255371	-0.000816181		0.870609	0.812637	0.865061	-0.0579717	-0.00554854
678		0.909	0.837639	0.861909	-0.0713614	-0.0470909		0.946875	0.841514	0.930975	-0.105361	-0.0159005		0.942697	0.830294	0.923109	-0.112403	-0.0195874		0.00425673	0.00409799	0.00406758	-0.000158749	-0.000189157		0.00851347	0.00819597	0.00813515	-0.000317498	-0.000378315		1.62607	1.56543	1.55381	-0.0606421	-0.0722581		0.0958875	0.0934062	0.0947825	-0.00248129	-0.00110498		0.878136	0.822113	0.86577	-0.0560229	-0.0123668
680		0.909	0.844332	0.867022	-0.0646683	-0.0419779		0.946875	0.848238	0.936497	-0.0986374	-0.0103778		0.942697	0.837494	0.929261	-0.105203	-0.0134354		0.00425673	0.00413073	0.00409171	-0.000126004	-0.000165028		0.00851347	0.00826146	0.00818341	-0.000252009	-0.000330055		1.62607	1.57794	1.56303	-0.0481337	-0.0630406		0.0958875	0.0941526	0.0953448	-0.00173494	-0.000542711		0.878136	0.8403	0.880179	-0.0378362	0.00204277
682		0.911	0.852772	0.872658	-0.0582276	-0.0383415		0.948958	0.856717	0.942585	-0.092241	-0.00637308		0.944944	0.846574	0.936043	-0.0983699	-0.00890088		0.0042661	0.00417202	0.00411831	-9.40758e-05	-0.000147794		0.0085322	0.00834405	0.00823661	-0.000188152	-0.000295588		1.62965	1.59371	1.57319	-0.035937	-0.0564572		0.0960985	0.0950938	0.0959646	-0.00100468	-0.000133861		0.883155	0.863236	0.896064	-0.0199189	0.0129093
684		0.912	0.854361	0.865793	-0.057639	-0.0462068		0.95	0.858313	0.93517	-0.0916867	-0.0148301		0.946067	0.848283	0.927783	-0.0977846	-0.0182848		0.00427078	0.0041798	0.00408591	-9.09868e-05	-0.000184876		0.00854157	0.00835959	0.00817181	-0.000181974	-0.000369751		1.63144	1.59668	1.56082	-0.0347569	-0.0706224		0.096204	0.0952709	0.0952096	-0.000933022	-0.000994303		0.885664	0.867552	0.876716	-0.0181114	-0.00894757
686		0.913	0.840326	0.85791	-0.0726737	-0.0550901		0.951042	0.844214	0.926655	-0.106828	-0.0243868		0.947191	0.833185	0.918297	-0.114006	-0.0288937		0.00427547	0.00411113	0.0040487	-0.000164331	-0.000226762		0.00855093	0.00822227	0.00809741	-0.000328663	-0.000453524		1.63323	1.57045	1.5466	-0.0627746	-0.0866231		0.0963094	0.0937059	0.0943427	-0.00260353	-0.00196671		0.888173	0.829417	0.854499	-0.0587561	-0.0336738
688		0.914	0.853561	0.859201	-0.0604385	-0.0547993		0.952083	0.85751	0.928049	-0.0945732	-0.0240342		0.948315	0.847423	0.91985	-0.100892	-0.0284641		0.00428015	0.00417588	0.0040548	-0.000104264	-0.000225353		0.0085603	0.00835177	0.00810959	-0.000208528	-0.000450706		1.63502	1.59519	1.54893	-0.0398288	-0.0860849		0.0964149	0.0951818	0.0944847	-0.00123315	-0.00193024		0.890682	0.86538	0.858137	-0.0253019	-0.0325449
690		0.915	0.869579	0.864761	-0.0454209	-0.0502392		0.953125	0.873602	0.934055	-0.0795232	-0.0190702		0.949438	0.864654	0.92654	-0.0847845	-0.0228978		0.00428483	0.00425425	0.00408103	-3.05836e-05	-0.000203796		0.00856966	0.0085085	0.00816207	-6.11672e-05	-0.000407593		1.63681	1.62512	1.55896	-0.0116829	-0.0778502		0.0965204	0.0969679	0.0950961	0.000447512	-0.0014243		0.893191	0.908904	0.873806	0.0157129	-0.0193844
692		0.916	0.842766	0.866862	-0.0732338	-0.0491382		0.954167	0.846665	0.936324	-0.107502	-0.0178426		0.950562	0.83581	0.929068	-0.114752	-0.0214935		0.00428951	0.00412307	0.00409095	-0.000166443	-0.000198564		0.00857903	0.00824614	0.0081819	-0.000332886	-0.000397129		1.63859	1.57501	1.56274	-0.0635813	-0.0758516		0.0966259	0.093978	0.0953271	-0.00264791	-0.00129875		0.8957	0.836046	0.879727	-0.0596534	-0.0159726
694		0.918	0.84035	0.870578	-0.07765	-0.0474224		0.95625	0.844238	0.940338	-0.112012	-0.0159124		0.952809	0.833211	0.933539	-0.119598	-0.0192698		0.00429888	0.00411125	0.00410849	-0.00018763	-0.000190394		0.00859776	0.0082225	0.00821697	-0.00037526	-0.000380788		1.64217	1.5705	1.56944	-0.0716746	-0.0727306		0.0968369	0.0937085	0.0957358	-0.00312832	-0.0011011		0.900718	0.829481	0.890199	-0.0712371	-0.0105186
696		0.919	0.852965	0.869817	-0.0660353	-0.0491826		0.957292	0.856911	0.939517	-0.100381	-0.0177752		0.953933	0.846781	0.932625	-0.107152	-0.0213081		0.00430356	0.00417297	0.0041049	-0.000130598	-0.000198665		0.00860713	0.00834593	0.0082098	-0.000261195	-0.000397329		1.64396	1.59407	1.56807	-0.0498883	-0.0758899		0.0969424	0.0951152	0.0956522	-0.00182713	-0.00129018		0.903227	0.863758	0.888057	-0.0394688	-0.0151702
698		0.919	0.825005	0.868902	-0.093995	-0.050098		0.957292	0.828822	0.938528	-0.12847	-0.0187638		0.953933	0.816703	0.931523	-0.137229	-0.0224094		0.00430356	0.00403618	0.00410058	-0.000267385	-0.000202984		0.00860713	0.00807236	0.00820116	-0.00053477	-0.000405969		1.64396	1.54182	1.56642	-0.102141	-0.07754		0.0969424	0.0919974	0.0955515	-0.00494495	-0.00139084		0.903227	0.787785	0.885477	-0.115442	-0.0177498
700		0.921	0.812257	0.870537	-0.108743	-0.0504625		0.959375	0.816015	0.940294	-0.14336	-0.0190807		0.95618	0.80299	0.933491	-0.15319	-0.0226888		0.00431293	0.00397381	0.0041083	-0.000339116	-0.000204632		0.00862586	0.00794762	0.00821659	-0.000678233	-0.000409264		1.64754	1.518	1.56937	-0.129542	-0.0781694		0.0971533	0.0905759	0.0957314	-0.00657743	-0.00142197		0.908245	0.753146	0.890086	-0.155099	-0.0181589
702		0.922	0.844172	0.868434	-0.077828	-0.0535662		0.960417	0.848077	0.938022	-0.112339	-0.0223946		0.957303	0.837322	0.93096	-0.119981	-0.0263436		0.00431761	0.00412995	0.00409837	-0.000187663	-0.000219243		0.00863522	0.0082599	0.00819674	-0.000375326	-0.000438485		1.64933	1.57764	1.56558	-0.0716873	-0.0837507		0.0972588	0.0941347	0.0955	-0.00312408	-0.00175879		0.910754	0.839866	0.884158	-0.0708881	-0.0265965
704		0.923	0.851234	0.868376	-0.071766	-0.0546236		0.961458	0.855172	0.93796	-0.106286	-0.0234983		0.958427	0.844919	0.930891	-0.113508	-0.0275362		0.00432229	0.0041645	0.0040981	-0.000157797	-0.000224197		0.00864459	0.008329	0.0081962	-0.000315593	-0.000448393		1.65112	1.59084	1.56547	-0.0602783	-0.0856431		0.0973643	0.0949222	0.0954937	-0.00244207	-0.00187059		0.913263	0.859055	0.883996	-0.054208	-0.0292674
706		0.924	0.855662	0.872663	-0.0683378	-0.051337		0.9625	0.859621	0.94259	-0.102879	-0.0199099		0.959551	0.849683	0.936048	-0.109868	-0.0235022		0.00432698	0.00418616	0.00411833	-0.000140815	-0.00020865		0.00865395	0.00837232	0.00823665	-0.00028163	-0.0004173		1.65291	1.59911	1.5732	-0.0537913	-0.0797043		0.0974698	0.095416	0.0959651	-0.00205376	-0.0015047		0.915772	0.871088	0.896076	-0.0446843	-0.019696
708		0.925	0.857065	0.87698	-0.0679355	-0.0480203		0.963542	0.861029	0.947253	-0.102512	-0.0162889		0.960674	0.851191	0.941242	-0.109483	-0.0194318		0.00433166	0.00419302	0.0041387	-0.000138637	-0.000192961		0.00866332	0.00838605	0.0082774	-0.000277275	-0.000385922		1.65469	1.60173	1.58098	-0.0529595	-0.0737111		0.0975753	0.0955724	0.0964398	-0.00200287	-0.00113548		0.918282	0.874898	0.908242	-0.0433831	-0.0100395
710		0.926	0.855968	0.878208	-0.0700315	-0.0477924		0.964583	0.859928	0.948579	-0.104655	-0.0160043		0.961798	0.850012	0.94272	-0.111786	-0.0190781		0.00433634	0.00418766	0.00414449	-0.000148683	-0.000191849		0.00867269	0.00837532	0.00828899	-0.000297365	-0.000383698		1.65648	1.59969	1.5832	-0.0567968	-0.0732864		0.0976808	0.0954502	0.0965748	-0.00223058	-0.00110594		0.920791	0.87192	0.911702	-0.0488704	-0.00908819
712		0.927	0.869349	0.8796	-0.0576515	-0.0474002		0.965625	0.87337	0.950083	-0.0922548	-0.0155422		0.962921	0.864406	0.944395	-0.0985157	-0.0185265		0.00434103	0.00425312	0.00415106	-8.79061e-05	-0.000189962		0.00868205	0.00850624	0.00830213	-0.000175812	-0.000379924		1.65827	1.62469	1.58571	-0.0335801	-0.0725655		0.0977863	0.0969422	0.0967279	-0.00084404	-0.00105833		0.9233	0.908277	0.915626	-0.0150225	-0.00767372
714		0.929	0.89032	0.879576	-0.0386801	-0.0494237		0.967708	0.894439	0.950057	-0.0732698	-0.0176509		0.965169	0.886966	0.944367	-0.078203	-0.0208019		0.00435039	0.00435572	0.00415095	5.32645e-06	-0.000199438		0.00870078	0.00871144	0.00830191	1.06529e-05	-0.000398877		1.66185	1.66388	1.58566	0.0020347	-0.0761854		0.0979972	0.0992808	0.0967253	0.00128353	-0.00127188		0.928318	0.965262	0.91556	0.0369438	-0.0127579
716		0.929	0.855007	0.877732	-0.0739929	-0.0512677		0.967708	0.858962	0.948066	-0.108746	-0.0196427		0.965169	0.848978	0.942148	-0.116191	-0.0230207		0.00435039	0.00418296	0.00414225	-0.000167435	-0.000208141		0.00870078	0.00836591	0.0082845	-0.000334869	-0.000416282		1.66185	1.59789	1.58234	-0.06396	-0.0795099		0.0979972	0.095343	0.0965226	-0.00265425	-0.00147467		0.928318	0.869308	0.910363	-0.05901	-0.0179549
718		0.931	0.834939	0.877276	-0.0960612	-0.0537242		0.969792	0.838801	0.947573	-0.13099	-0.0222191		0.967416	0.82739	0.941599	-0.140026	-0.0258171		0.00435976	0.00408478	0.0041401	-0.00027498	-0.000219661		0.00871951	0.00816955	0.00828019	-0.000549961	-0.000439322		1.66543	1.56038	1.58152	-0.105042	-0.0839104		0.0982082	0.0931051	0.0964724	-0.00510306	-0.00173583		0.933336	0.814777	0.909077	-0.118559	-0.0242595
720		0.932	0.876058	0.879042	-0.055942	-0.0529581		0.970833	0.880111	0.94948	-0.0907227	-0.0213531		0.968539	0.871623	0.943724	-0.096916	-0.0248157		0.00436444	0.00428594	0.00414843	-7.84959e-05	-0.000216009		0.00872888	0.00857189	0.00829686	-0.000156992	-0.000432018		1.66722	1.63723	1.5847	-0.0299854	-0.0825154		0.0983137	0.0976904	0.0966666	-0.000623296	-0.0016471		0.935845	0.926508	0.914054	-0.00933664	-0.0217912
722		0.932	0.864049	0.877791	-0.0679513	-0.0542092		0.970833	0.868046	0.948129	-0.102787	-0.0227044		0.968539	0.858704	0.942218	-0.109835	-0.0263211		0.00436444	0.00422719	0.00414253	-0.000137249	-0.000221913		0.00872888	0.00845438	0.00828505	-0.000274497	-0.000443826		1.66722	1.61479	1.58245	-0.052429	-0.0847708		0.0983137	0.0963512	0.096529	-0.00196246	-0.00178469		0.935845	0.893876	0.910528	-0.0419687	-0.0253171
724		0.932	0.846613	0.881386	-0.085387	-0.0506137		0.970833	0.85053	0.952012	-0.120304	-0.0188208		0.968539	0.839948	0.946544	-0.128591	-0.0219949		0.00436444	0.00414189	0.0041595	-0.000222549	-0.000204945		0.00872888	0.00828378	0.00831899	-0.000445099	-0.00040989		1.66722	1.5822	1.58893	-0.0850139	-0.078289		0.0983137	0.0944069	0.0969244	-0.00390674	-0.0013893		0.935845	0.846499	0.920661	-0.0893459	-0.0151842
726		0.934	0.865048	0.883972	-0.0689522	-0.0500279		0.972917	0.86905	0.954805	-0.103867	-0.0181112		0.970787	0.859779	0.949656	-0.111007	-0.0211309		0.00437381	0.00423208	0.0041717	-0.000141727	-0.000202108		0.00874761	0.00846416	0.0083434	-0.000283453	-0.000404216		1.67079	1.61665	1.59359	-0.0541395	-0.0772053		0.0985247	0.0964626	0.0972087	-0.00206202	-0.00131592		0.940863	0.896591	0.927948	-0.0442721	-0.0129151
728		0.934	0.88772	0.88649	-0.0462804	-0.0475095		0.972917	0.891826	0.957526	-0.0810904	-0.015391		0.970787	0.884168	0.952686	-0.0866182	-0.0181008		0.00437381	0.004343	0.00418358	-3.08092e-05	-0.000190223		0.00874761	0.00868599	0.00836717	-6.16183e-05	-0.000380446		1.67079	1.65902	1.59813	-0.0117691	-0.0726652		0.0985247	0.0989908	0.0974857	0.000466138	-0.00103898		0.940863	0.958196	0.935046	0.0173329	-0.0058177
730		0.935	0.880028	0.882949	-0.0549719	-0.0520505		0.973958	0.884099	0.953701	-0.0898591	-0.0202574		0.97191	0.875894	0.948425	-0.0960159	-0.0234849		0.00437849	0.00430537	0.00416687	-7.31213e-05	-0.000211617		0.00875698	0.00861073	0.00833374	-0.000146243	-0.000423234		1.67258	1.64465	1.59175	-0.0279323	-0.0808376		0.0986301	0.0981331	0.0970963	-0.00049704	-0.00153386		0.943372	0.937296	0.925066	-0.00607598	-0.0183061
732		0.936	0.855658	0.881714	-0.0803416	-0.0542862		0.975	0.859617	0.952366	-0.115383	-0.0226338		0.973034	0.849679	0.946938	-0.123355	-0.0260952		0.00438317	0.00418614	0.00416104	-0.000197029	-0.000222131		0.00876634	0.00837229	0.00832208	-0.000394057	-0.000444262		1.67437	1.59911	1.58952	-0.0752649	-0.084854		0.0987356	0.0954156	0.0969604	-0.00332003	-0.00177523		0.945881	0.871078	0.921584	-0.0748038	-0.0242975
734		0.936	0.871212	0.882835	-0.0647878	-0.0531654		0.975	0.875243	0.953577	-0.0997575	-0.0214232		0.973034	0.866411	0.948287	-0.106623	-0.0247467		0.00438317	0.00426224	0.00416633	-0.000120934	-0.000216842		0.00876634	0.00852447	0.00833266	-0.000241868	-0.000433683		1.67437	1.62817	1.59154	-0.0461969	-0.0828335		0.0987356	0.09715	0.0970837	-0.0015856	-0.00165198		0.945881	0.913341	0.924742	-0.03254	-0.0211389
736		0.937	0.864761	0.881288	-0.0722386	-0.0557122		0.976042	0.868762	0.951906	-0.10728	-0.0241357		0.974157	0.859471	0.946426	-0.114686	-0.0277315		0.00438785	0.00423068	0.00415903	-0.000157177	-0.000228825		0.00877571	0.00846136	0.00831806	-0.000314353	-0.000457649		1.67616	1.61612	1.58875	-0.0600415	-0.0874111		0.0988411	0.0964307	0.0969135	-0.00241043	-0.00192757		0.94839	0.895813	0.920383	-0.0525777	-0.0280074
738		0.939	0.855537	0.890048	-0.0834626	-0.0489524		0.978125	0.859495	0.961368	-0.11863	-0.0167572		0.976404	0.849548	0.956966	-0.126856	-0.0194387		0.00439722	0.00418555	0.00420037	-0.000211669	-0.00019685		0.00879444	0.0083711	0.00840074	-0.000423337	-0.000393701		1.67974	1.59888	1.60454	-0.0808575	-0.0751968		0.0990521	0.0954021	0.0978769	-0.00364998	-0.00117524		0.953409	0.870749	0.94507	-0.0826596	-0.00833823
740		0.937	0.898592	0.891942	-0.0384084	-0.0450581		0.976042	0.902749	0.963414	-0.0732932	-0.0126278		0.974157	0.895864	0.959245	-0.0782935	-0.0149124		0.00438785	0.00439619	0.00420931	8.33101e-06	-0.000178545		0.00877571	0.00879237	0.00841862	1.6662e-05	-0.00035709		1.67616	1.67934	1.60796	0.00318245	-0.0682042		0.0988411	0.100203	0.0980852	0.00136202	-0.000755957		0.94839	0.987738	0.950409	0.0393474	0.00201836
742		0.939	0.905524	0.885419	-0.0334764	-0.0535805		0.978125	0.909713	0.956369	-0.0684124	-0.0217562		0.976404	0.903321	0.951397	-0.0730836	-0.0250074		0.00439722	0.0044301	0.00417853	3.28789e-05	-0.000218692		0.00879444	0.0088602	0.00835706	6.57578e-05	-0.000437384		1.67974	1.6923	1.5962	0.0125597	-0.0835403		0.0990521	0.100976	0.0973679	0.00192405	-0.00168419		0.953409	1.00657	0.932027	0.0531654	-0.0213814
744		0.94	0.903016	0.890087	-0.036984	-0.0499131		0.979167	0.907193	0.96141	-0.0719733	-0.0177564		0.977528	0.900623	0.957013	-0.0769047	-0.0205151		0.0044019	0.00441783	0.00420056	1.59281e-05	-0.000201348		0.00880381	0.00883566	0.00840111	3.18561e-05	-0.000402695		1.68153	1.68761	1.60461	0.00608452	-0.0769148		0.0991576	0.100697	0.0978812	0.00153894	-0.0012764		0.955918	0.99976	0.945181	0.0438425	-0.0107365
746		0.94	0.885919	0.889123	-0.0540809	-0.050877		0.979167	0.890017	0.960369	-0.0891493	-0.0187975		0.977528	0.882231	0.955853	-0.0952967	-0.0216748		0.0044019	0.00433419	0.00419601	-6.77153e-05	-0.000205897		0.00880381	0.00866838	0.00839201	-0.000135431	-0.000411793		1.68153	1.65566	1.60287	-0.0258672	-0.0786525		0.0991576	0.09879	0.0977752	-0.000367565	-0.0013824		0.955918	0.953304	0.942465	-0.00261412	-0.013453
748		0.94	0.858331	0.899305	-0.0816688	-0.0406953		0.979167	0.862302	0.971367	-0.116865	-0.00779999		0.977528	0.852554	0.968104	-0.124974	-0.00942413		0.0044019	0.00419922	0.00424406	-0.000202683	-0.000157847		0.00880381	0.00839844	0.00848811	-0.000405367	-0.000315693		1.68153	1.6041	1.62123	-0.0774251	-0.0602974		0.0991576	0.0957137	0.0988948	-0.00344392	-0.000262741		0.955918	0.87834	0.971159	-0.0775772	0.0152412
750		0.941	0.862029	0.890595	-0.0789712	-0.0504046		0.980208	0.866017	0.96196	-0.114192	-0.0182488		0.978652	0.856531	0.957625	-0.12212	-0.0210268		0.00440659	0.00421731	0.00420296	-0.000189277	-0.000203631		0.00881317	0.00843462	0.00840591	-0.000378554	-0.000407262		1.68332	1.61101	1.60553	-0.0723038	-0.077787		0.0992631	0.096126	0.0979371	-0.00313709	-0.00132597		0.958427	0.888388	0.946614	-0.0700392	-0.0118126
752		0.943	0.870168	0.886221	-0.0728325	-0.0567789		0.982292	0.874193	0.957235	-0.108099	-0.025057		0.980899	0.865287	0.952362	-0.115612	-0.0285373		0.00441595	0.00425713	0.00418231	-0.000158825	-0.00023364		0.0088319	0.00851425	0.00836462	-0.000317651	-0.000467281		1.68689	1.62622	1.59764	-0.0606713	-0.0892507		0.099474	0.0970335	0.0974561	-0.0024405	-0.00201799		0.963445	0.910503	0.934286	-0.0529423	-0.0291587
754		0.942	0.866958	0.887328	-0.075042	-0.0546723		0.98125	0.870969	0.95843	-0.110281	-0.0228201		0.979775	0.861834	0.953693	-0.117941	-0.0260822		0.00441127	0.00424142	0.00418753	-0.000169844	-0.000223735		0.00882254	0.00848285	0.00837507	-0.000339689	-0.00044747		1.6851	1.62022	1.59964	-0.0648806	-0.0854668		0.0993686	0.0966756	0.0975777	-0.00269291	-0.0017908		0.960936	0.901782	0.937405	-0.0591543	-0.0235308
756		0.943	0.855578	0.887735	-0.0874222	-0.0552648		0.982292	0.859536	0.95887	-0.122756	-0.0234216		0.980899	0.849592	0.954183	-0.131307	-0.0267155		0.00441595	0.00418575	0.00418946	-0.000230203	-0.000226495		0.0088319	0.0083715	0.00837891	-0.000460405	-0.00045299		1.68689	1.59896	1.60037	-0.0879374	-0.086521		0.099474	0.0954066	0.0976226	-0.00406742	-0.00185148		0.963445	0.870859	0.938553	-0.0925862	-0.0248914
758		0.943	0.870988	0.893458	-0.0720117	-0.0495423		0.982292	0.875018	0.965051	-0.107274	-0.0172406		0.980899	0.86617	0.961069	-0.114729	-0.0198301		0.00441595	0.00426114	0.00421646	-0.00015481	-0.000199489		0.0088319	0.00852228	0.00843293	-0.000309619	-0.000398978		1.68689	1.62776	1.61069	-0.0591373	-0.0762048		0.099474	0.0971251	0.0982519	-0.00234897	-0.00122219		0.963445	0.912733	0.954681	-0.0507119	-0.00876425
760		0.944	0.897252	0.880815	-0.0467482	-0.0631848		0.983333	0.901403	0.951396	-0.0819308	-0.0319378		0.982022	0.894423	0.945857	-0.0875999	-0.0361653		0.00442063	0.00438963	0.0041568	-3.10036e-05	-0.000263835		0.00884127	0.00877926	0.0083136	-6.20072e-05	-0.00052767		1.68868	1.67684	1.5879	-0.0118434	-0.100785		0.0995795	0.100054	0.0968616	0.000474216	-0.00271795		0.965954	0.984097	0.919051	0.0181435	-0.0469028
762		0.944	0.869131	0.877527	-0.0748689	-0.0664733		0.983333	0.873152	0.947844	-0.110182	-0.0354898		0.982022	0.864172	0.9419	-0.117851	-0.040122		0.00442063	0.00425206	0.00414128	-0.000168579	-0.000279354		0.00884127	0.00850411	0.00828256	-0.000337157	-0.000558709		1.68868	1.62429	1.58197	-0.064397	-0.106713		0.0995795	0.096918	0.0965	-0.00266156	-0.00307957		0.965954	0.907686	0.909784	-0.0582675	-0.0561704
764		0.945	0.850921	0.88521	-0.0940791	-0.0597899		0.984375	0.854857	0.956143	-0.129518	-0.0282324		0.983146	0.844582	0.951145	-0.138564	-0.0320009		0.00442532	0.00416297	0.00417754	-0.000262352	-0.000247777		0.00885063	0.00832593	0.00835508	-0.000524703	-0.000495555		1.69047	1.59025	1.59582	-0.100218	-0.0946509		0.099685	0.0948873	0.0973449	-0.0047977	-0.00234014		0.968463	0.858205	0.931437	-0.110258	-0.037026
766		0.946	0.926239	0.894644	-0.0197612	-0.0513559		0.985417	0.930524	0.966333	-0.054893	-0.0190841		0.98427	0.925605	0.962496	-0.0586644	-0.0217734		0.00443	0.00453144	0.00422206	0.000101444	-0.000207939		0.00886	0.00906289	0.00844412	0.000202888	-0.000415877		1.69226	1.73101	1.61283	0.0387516	-0.0794326		0.0997905	0.103286	0.0983823	0.00349562	-0.00140818		0.970972	1.06286	0.958024	0.0918903	-0.012948
768		0.945	0.876458	0.894134	-0.0685418	-0.0508665		0.984375	0.880513	0.965781	-0.103862	-0.0185939		0.983146	0.872054	0.961882	-0.111092	-0.0212641		0.00442532	0.0042879	0.00421965	-0.000137415	-0.000205665		0.00885063	0.0085758	0.0084393	-0.00027483	-0.00041133		1.69047	1.63798	1.61191	-0.0524926	-0.0785641		0.099685	0.097735	0.0983262	-0.00194999	-0.00135884		0.968463	0.927596	0.956585	-0.040867	-0.0118777
770		0.947	0.828593	0.895237	-0.118407	-0.0517628		0.986458	0.832426	0.966973	-0.154032	-0.0194851		0.985393	0.820563	0.96321	-0.16483	-0.0221834		0.00443468	0.00405373	0.00422486	-0.000380952	-0.000209823		0.00886937	0.00810746	0.00844972	-0.000761903	-0.000419645		1.69405	1.54853	1.6139	-0.145524	-0.0801522		0.099896	0.0923975	0.0984475	-0.00749847	-0.00144845		0.973481	0.797535	0.959696	-0.175947	-0.0137855
772		0.947	0.917202	0.901455	-0.0297984	-0.0455454		0.986458	0.921445	0.973689	-0.0650137	-0.0127695		0.985393	0.915883	0.970691	-0.0695098	-0.0147025		0.00443468	0.00448723	0.0042542	5.25481e-05	-0.000180481		0.00886937	0.00897446	0.0085084	0.000105096	-0.000360962		1.69405	1.71412	1.62511	0.0200734	-0.0689437		0.099896	0.102278	0.0991313	0.00238238	-0.000764731		0.973481	1.03831	0.977218	0.0648247	0.00373657
774		0.949	0.910252	0.906542	-0.0387481	-0.0424577		0.988542	0.914463	0.979184	-0.0740788	-0.00935748		0.98764	0.908407	0.976812	-0.0792331	-0.0108282		0.00444405	0.00445323	0.00427821	9.18264e-06	-0.000165837		0.0088881	0.00890646	0.00855642	1.83653e-05	-0.000331673		1.69763	1.70113	1.63428	0.00350777	-0.0633496		0.100107	0.101503	0.0996907	0.00139644	-0.000416222		0.978499	1.01942	0.991556	0.0409227	0.0130566
776		0.948	0.899644	0.910586	-0.048356	-0.0374142		0.9875	0.903806	0.983552	-0.0836942	-0.00394825		0.986517	0.896996	0.981678	-0.0895209	-0.00483935		0.00443937	0.00440133	0.0042973	-3.80319e-05	-0.000142071		0.00887873	0.00880267	0.00859459	-7.60637e-05	-0.000284142		1.69584	1.68131	1.64157	-0.0145282	-0.0542711		0.100001	0.10032	0.100135	0.000319023	0.000133927		0.97599	0.990598	1.00295	0.0146073	0.0269614
778		0.95	0.876933	0.900989	-0.0730673	-0.0490108		0.989583	0.880989	0.973186	-0.108594	-0.0163972		0.988764	0.872564	0.970131	-0.1162	-0.0186333		0.00444873	0.00429022	0.00425201	-0.000158508	-0.000196726		0.00889746	0.00858045	0.00850401	-0.000317016	-0.000393452		1.69942	1.63887	1.62427	-0.0605501	-0.0751493		0.100212	0.0977879	0.0990801	-0.00242451	-0.00113237		0.981008	0.928885	0.975906	-0.052123	-0.00510229
780		0.948	0.867773	0.901378	-0.0802272	-0.0466219		0.9875	0.871787	0.973606	-0.115713	-0.0138938		0.986517	0.862711	0.970599	-0.123806	-0.0159182		0.00443937	0.00424541	0.00425384	-0.000193956	-0.000185525		0.00887873	0.00849082	0.00850768	-0.000387911	-0.00037105		1.69584	1.62175	1.62497	-0.0740911	-0.0708705		0.100001	0.0967665	0.0991228	-0.00323498	-0.000878634		0.97599	0.903995	0.977002	-0.0719948	0.00101181
782		0.95	0.856064	0.910329	-0.093936	-0.0396714		0.989583	0.860024	0.983274	-0.129559	-0.00630942		0.988764	0.850115	0.981368	-0.138649	-0.00739605		0.00444873	0.00418813	0.00429608	-0.000260604	-0.000152651		0.00889746	0.00837626	0.00859216	-0.000521209	-0.000305302		1.69942	1.59986	1.6411	-0.0995509	-0.0583126		0.100212	0.0954608	0.100107	-0.00475161	-0.000105334		0.981008	0.87218	1.00223	-0.108829	0.0212183
784		0.95	0.903545	0.905323	-0.0464551	-0.0446766		0.989583	0.907725	0.977868	-0.0818585	-0.0117157		0.988764	0.901192	0.975346	-0.0875717	-0.0134184		0.00444873	0.00442042	0.00427246	-2.8313e-05	-0.000176272		0.00889746	0.00884084	0.00854492	-5.6626e-05	-0.000352543		1.69942	1.6886	1.63208	-0.0108156	-0.0673358		0.100212	0.100755	0.0995567	0.000543049	-0.000655747		0.981008	1.0012	0.988121	0.020189	0.0071125
786		0.95	0.907407	0.897586	-0.042593	-0.0524145		0.989583	0.911605	0.96951	-0.0779786	-0.0200736		0.988764	0.905347	0.966035	-0.083417	-0.0227286		0.00444873	0.00443931	0.00423594	-9.41831e-06	-0.000212789		0.00889746	0.00887863	0.00847189	-1.88366e-05	-0.000425577		1.69942	1.69582	1.61813	-0.00359779	-0.0812852		0.100212	0.101186	0.0987058	0.00097372	-0.00150666		0.981008	1.01169	0.966314	0.0306834	-0.0146945
788		0.95	0.81745	0.903495	-0.13255	-0.0465045		0.989583	0.821232	0.975893	-0.168352	-0.0136901		0.988764	0.808576	0.973146	-0.180188	-0.0156177		0.00444873	0.00399922	0.00426383	-0.000449516	-0.000184898		0.00889746	0.00799843	0.00852767	-0.000899031	-0.000369796		1.69942	1.5277	1.62878	-0.171715	-0.0706311		0.100212	0.0911549	0.0993557	-0.00905751	-0.000856759		0.981008	0.767256	0.982969	-0.213752	0.00196102
790		0.952	0.870735	0.905294	-0.0812653	-0.0467059		0.991667	0.874763	0.977836	-0.116904	-0.0138307		0.991011	0.865897	0.97531	-0.125114	-0.0157008		0.0044581	0.0042599	0.00427232	-0.000198196	-0.000185776		0.0089162	0.0085198	0.00854464	-0.000396393	-0.000371551		1.70299	1.62728	1.63203	-0.075711	-0.0709663		0.100423	0.0970968	0.0995535	-0.00332664	-0.000869941		0.986027	0.912044	0.988038	-0.0739828	0.00201182
792		0.953	0.913529	0.903389	-0.0394712	-0.0496106		0.992708	0.917755	0.975779	-0.0749535	-0.0169297		0.992135	0.911932	0.973019	-0.0802024	-0.0191162		0.00446278	0.00446926	0.00426333	6.48247e-06	-0.000199447		0.00892556	0.00893853	0.00852667	1.29649e-05	-0.000398895		1.70478	1.70726	1.62859	0.0024763	-0.0761889		0.100529	0.101869	0.099344	0.0013399	-0.00118489		0.988536	1.02833	0.98267	0.0397904	-0.00586526
794		0.953	0.813736	0.90831	-0.139264	-0.0446901		0.992708	0.8175	0.981094	-0.175208	-0.0116148		0.992135	0.80458	0.978939	-0.187554	-0.0131957		0.00446278	0.00398104	0.00428655	-0.000481736	-0.000176226		0.00892556	0.00796209	0.00857311	-0.000963472	-0.000352452		1.70478	1.52076	1.63746	-0.184023	-0.0673183		0.100529	0.0907408	0.0998851	-0.00978816	-0.000643782		0.988536	0.757163	0.996538	-0.231372	0.00800205
796		0.953	0.891526	0.904727	-0.0614737	-0.048273		0.992708	0.895651	0.977223	-0.0970577	-0.0154848		0.992135	0.888263	0.974628	-0.103871	-0.0175067		0.00446278	0.00436162	0.00426965	-0.00010116	-0.000193135		0.00892556	0.00872324	0.00853929	-0.00020232	-0.000386269		1.70478	1.66614	1.631	-0.0386432	-0.0737774		0.100529	0.0994153	0.0994911	-0.00111362	-0.00103779		0.988536	0.96854	0.98644	-0.0199957	-0.00209541
798		0.953	0.922524	0.905614	-0.0304756	-0.0473864		0.992708	0.926792	0.978181	-0.0659163	-0.0145272		0.992135	0.921609	0.975695	-0.0705254	-0.01644		0.00446278	0.00451327	0.00427383	5.04919e-05	-0.000188951		0.00892556	0.00902654	0.00854766	0.000100984	-0.000377901		1.70478	1.72407	1.6326	0.0192879	-0.0721792		0.100529	0.102872	0.0995886	0.00234302	-0.000940295		0.988536	1.05277	0.988939	0.0642338	0.000403111
800		0.954	0.915805	0.921905	-0.0381949	-0.0320951		0.99375	0.920042	0.995778	-0.0737084	0.0020278		0.993258	0.914381	0.995297	-0.0788773	0.00203826		0.00446746	0.0044804	0.00435071	1.29359e-05	-0.000116751		0.00893493	0.0089608	0.00870143	2.58717e-05	-0.000233502		1.70657	1.71151	1.66197	0.0049415	-0.0445988		0.100634	0.102123	0.10138	0.00148825	0.00074574		0.991045	1.03451	1.03485	0.0434666	0.0438065
802		0.953	0.910676	0.907543	-0.0423242	-0.0454574		0.992708	0.914889	0.980265	-0.0778197	-0.0124436		0.992135	0.908863	0.978016	-0.0832715	-0.0141189		0.00446278	0.00445531	0.00428293	-7.47526e-06	-0.000179847		0.00892556	0.00891061	0.00856587	-1.49505e-05	-0.000359694		1.70478	1.70193	1.63608	-0.00285555	-0.0687015		0.100529	0.101551	0.0998007	0.00102176	-0.000728159		0.988536	1.02057	0.994375	0.0320381	0.00583965
804		0.954	0.995395	0.906386	0.0413952	-0.0476138		0.99375	1	0.979016	0.00625	-0.0147344		0.993258	1	0.976624	0.00674157	-0.016634		0.00446746	0.00486978	0.00427748	0.000402315	-0.000189987		0.00893493	0.00973956	0.00855495	0.000804631	-0.000379975		1.70657	1.86026	1.634	0.153684	-0.0725752		0.100634	0.110998	0.0996736	0.0103635	-0.000960818		0.991045	1.25078	0.991116	0.259733	7.14419e-05
806		0.956	0.933978	0.918366	-0.0220217	-0.0376336		0.995833	0.938299	0.991956	-0.0575344	-0.00387752		0.995506	0.933931	0.991039	-0.0615747	-0.00446643		0.00447683	0.00456931	0.00433401	9.2479e-05	-0.000142815		0.00895366	0.00913862	0.00866803	0.000184958	-0.000285631		1.71015	1.74548	1.65559	0.035327	-0.0545555		0.100845	0.104149	0.100991	0.00330379	0.00014565		0.996063	1.08389	1.02488	0.0878296	0.0288162
808		0.955	0.866633	0.916375	-0.0883673	-0.0386253		0.994792	0.870642	0.989805	-0.12415	-0.00498712		0.994382	0.861484	0.988643	-0.132898	-0.00573923		0.00447215	0.00423983	0.00432461	-0.000232313	-0.000147532		0.00894429	0.00847967	0.00864923	-0.000464627	-0.000295063		1.70836	1.61962	1.652	-0.0887438	-0.0563571		0.10074	0.0966394	0.100772	-0.00410052	3.21164e-05		0.993554	0.900898	1.01927	-0.0926562	0.0257123
810		0.957	0.900784	0.909849	-0.0562162	-0.0471513		0.996875	0.904951	0.982756	-0.0919241	-0.0141194		0.996629	0.898222	0.980791	-0.0984071	-0.0158386		0.00448151	0.00440691	0.00429382	-7.46012e-05	-0.000187696		0.00896302	0.00881382	0.00858763	-0.000149202	-0.000375391		1.71194	1.68344	1.64024	-0.0284977	-0.0716997		0.100951	0.100448	0.100054	-0.000503251	-0.000896513		0.998572	0.993695	1.00087	-0.00487708	0.00230237
812		0.957	0.887025	0.910775	-0.069975	-0.0462255		0.996875	0.891128	0.983756	-0.105747	-0.0131194		0.996629	0.883421	0.981905	-0.113208	-0.0147247		0.00448151	0.0043396	0.00429819	-0.000141913	-0.000183326		0.00896302	0.0086792	0.00859637	-0.000283827	-0.000366653		1.71194	1.65773	1.64191	-0.0542109	-0.0700307		0.100951	0.0989133	0.100156	-0.00203751	-0.000794702		0.998572	0.956309	1.00348	-0.0422632	0.00491153
814		0.957	0.887223	0.919042	-0.0697771	-0.037958		0.996875	0.891327	0.992685	-0.105548	-0.00418952		0.996629	0.883634	0.991852	-0.112995	-0.00477721		0.00448151	0.00434057	0.0043372	-0.000140946	-0.00014431		0.00896302	0.00868113	0.0086744	-0.000281891	-0.00028862		1.71194	1.6581	1.65681	-0.0538412	-0.0551265		0.100951	0.0989354	0.101065	-0.00201545	0.000114451		0.998572	0.956846	1.02678	-0.0417256	0.028211
816		0.958	0.946711	0.925137	-0.0112886	-0.0328634		0.997917	0.951091	0.999269	-0.0468257	0.00135184		0.997753	0.947629	0.999185	-0.0501243	0.00143234		0.00448619	0.0046316	0.00436596	0.000145408	-0.000120231		0.00897239	0.00926321	0.00873193	0.000290815	-0.000240462		1.71373	1.76927	1.6678	0.0555457	-0.0459282		0.101056	0.105569	0.101736	0.00451271	0.000679182		1.00108	1.11849	1.04396	0.117411	0.042878
818		0.96	0.915554	0.925814	-0.0444462	-0.0341862		1	0.919789	1	-0.0802107	0		1	0.914111	1	-0.0858891	0		0.00449556	0.00447917	0.00436916	-1.63905e-05	-0.000126401		0.00899112	0.00895834	0.00873832	-3.2781e-05	-0.000252801		1.7173	1.71104	1.66902	-0.00626117	-0.048285		0.101267	0.102095	0.10181	0.00082731	0.000542681		1.0061	1.03383	1.04587	0.0277295	0.0397685
820		0.958	0.92347	0.924288	-0.0345298	-0.0337116		0.997917	0.927742	0.998352	-0.0701744	0.000435635		0.997753	0.922627	0.998165	-0.0751259	0.000411741		0.00448619	0.0045179	0.00436196	3.17048e-05	-0.000124234		0.00897239	0.0090358	0.00872392	6.34095e-05	-0.000248468		1.71373	1.72584	1.66627	0.0121112	-0.0474573		0.101056	0.102977	0.101642	0.00192105	0.000585903		1.00108	1.05534	1.04157	0.0542585	0.0404875
822		0.959	0.95211	0.920552	-0.00689001	-0.0384482		0.998958	0.956515	0.994316	-0.0424438	-0.00464206		0.998876	0.953436	0.993669	-0.0454404	-0.00520779		0.00449088	0.00465801	0.00434433	0.000167136	-0.000146551		0.00898176	0.00931603	0.00868865	0.000334273	-0.000293102		1.71552	1.77936	1.65953	0.0638461	-0.0559824		0.101162	0.106171	0.101231	0.00500922	6.95076e-05		1.00359	1.13316	1.03104	0.129571	0.0274478
824		0.958	0.964772	0.917952	0.00677242	-0.0400482		0.997917	0.969236	0.991508	-0.0286811	-0.00640865		0.997753	0.967058	0.99054	-0.0306952	-0.00721243		0.00448619	0.00471996	0.00433206	0.000233768	-0.000154138		0.00897239	0.00943993	0.00866411	0.000467535	-0.000308275		1.71373	1.80303	1.65485	0.0892993	-0.0588806		0.101056	0.107583	0.100945	0.00652671	-0.000110913		1.00108	1.16757	1.02371	0.166487	0.0226297
826		0.96	0.944546	0.921375	-0.0154538	-0.0386251		1	0.948916	0.995205	-0.0510843	-0.00479461		1	0.945299	0.994659	-0.0547007	-0.00534095		0.00449556	0.00462101	0.00434821	0.000125449	-0.000147349		0.00899112	0.00924202	0.00869642	0.000250898	-0.000294698		1.7173	1.76523	1.66102	0.0479215	-0.0562873		0.101267	0.105328	0.101322	0.00406028	5.45421e-05		1.0061	1.11261	1.03336	0.106509	0.0272586
828		0.958	0.923235	0.916911	-0.0347654	-0.0410894		0.997917	0.927506	0.990383	-0.0704111	-0.00753331		0.997753	0.922373	0.989288	-0.0753794	-0.00846526		0.00448619	0.00451675	0.00432714	3.05518e-05	-0.000159051		0.00897239	0.00903349	0.00865429	6.11035e-05	-0.000318103		1.71373	1.7254	1.65297	0.0116708	-0.0607577		0.101056	0.102951	0.100831	0.00189477	-0.000225416		1.00108	1.0547	1.02078	0.0536181	0.0196953
830		0.959	0.918458	0.91153	-0.0405423	-0.0474702		0.998958	0.922707	0.984571	-0.0762518	-0.014387		0.998876	0.917235	0.982813	-0.0816417	-0.0160631		0.00449088	0.00449338	0.00430175	2.49894e-06	-0.000189128		0.00898176	0.00898675	0.0086035	4.99788e-06	-0.000378256		1.71552	1.71647	1.64327	0.000954595	-0.0722469		0.101162	0.102418	0.100239	0.00125661	-0.000922622		1.00359	1.04172	1.00561	0.0381291	0.00202185
min:		0.07	0.0658084	0.0947036				0.0729167	0.0661128	0.102292				0	0	0				0.000327801	0.000321955	0.000446931				0.000655603	0.00064391	0.000893863				0.12522	0.122987	0.170728				0.00738408	0.00733838	0.0104144				-1.22698	-1.27514	-1.29639
max:		0.96	0.995395	0.925814				1	1	1				1	1	1				0.00449556	0.00486978	0.00436916				0.00899112	0.00973956	0.00873832				1.7173	1.86026	1.66902				0.101267	0.110998	0.10181				1.0061	1.25078	1.04587
sum:		106.772	102.201	105.949
average:		0.559016	0.535085	0.554705
SD:		0.398553	0.368019	0.354833
sqrt(sum(S^2))		9.47986	8.9677	9.09355
min (all spectra):		0.0658084						0.0661128						0						0.000321955						0.00064391						0.122987						0.00733838						-1.29639
max (all spectra):		0.995395						1						1						0.00486978						0.00973956						1.86026						0.110998						1.25078
[truncated: 13 more columns]

## Sheet: Red_scaled
		Raw						Normalized: Max, S'=S/max(S)						Normalized: MinMax, S'=[S-min(S)]/[max(S)-min(S)]						Normalized: AUC, S'=S/Area(S)						Normalized: Sum, S'=S/sum(S)						Normalized: Ave, S'=S/average(S)						Normalized: L2, S'=S/sqrt(sum(S^2))						Normalized: SNV, S'=[S-average(S)]/stdev(S)
		Bias	-0.0257431	-0.00463687				Bias	-0.0479153	0.0180389				Bias	-0.0446328	0.00402276				Bias	-5.18492e-16	-2.04025e-16				Bias	-5.18492e-16	-2.04025e-16				Bias	-5.01635e-16	-1.74962e-16				Bias	0.00674608	0.0195942				Bias	-4.7664e-16	-1.49241e-16
		σBias	0.0410439	0.0543722				σBias	0.0547294	0.0446778				σBias	0.0576891	0.0361287				σBias	0.0281033	0.0496626				σBias	0.0281033	0.0496626				σBias	0.0281033	0.0496626				σBias	0.0258208	0.0392958				σBias	0.0234513	0.0264765
		RMSE	0.048358	0.0544276				RMSE	0.0726326	0.0480734				RMSE	0.0728196	0.0362579				RMSE	0.0280296	0.0495325				RMSE	0.0280296	0.0495325				RMSE	0.0280296	0.0495325				RMSE	0.026622	0.0438179				RMSE	0.0233898	0.0264071
		r	0.998216	0.997726				r	0.998216	0.997726				r	0.998216	0.997726				r	0.998216	0.997726				r	0.998216	0.997726				r	0.998216	0.997726				r	0.998216	0.997726				r	0.998216	0.997726
		Upper LoA	0.0547029	0.101933				Upper LoA	0.0593543	0.105607				Upper LoA	0.0684378	0.0748351				Upper LoA	0.0550824	0.0973388				Upper LoA	0.0550824	0.0973388				Upper LoA	0.0550824	0.0973388				Upper LoA	0.0573548	0.0966141				Upper LoA	0.0459646	0.0518939
		Lower LoA	-0.106189	-0.111206				Lower LoA	-0.155185	-0.0695296				Lower LoA	-0.157703	-0.0667896				Lower LoA	-0.0550824	-0.0973388				Lower LoA	-0.0550824	-0.0973388				Lower LoA	-0.0550824	-0.0973388				Lower LoA	-0.0438627	-0.0574256				Lower LoA	-0.0459646	-0.0518939
			Scaled R		Scaled R difference				Scaled R'		Scaled R' difference				Scaled R'		Scaled R' difference				Scaled R'		Scaled R' difference				Scaled R'		Scaled R' difference				Scaled R'		Scaled R' difference				Scaled R'		Scaled R' difference				Scaled R'		Scaled R' difference
λ [nm]		Red_Ref	Red_Xe	Red_TH	d_Red_Xe	d_Red_TH		Max_ Red_Ref	Max_Red_Xe	Max_Red_TH	d_Max_Red_Xe	d_Max_Red_TH		MinMax_Red_Ref	MinMax_Red_Xe	MinMax_Red_TH	d_MinMax_Red_Xe	d_MinMax_Red_TH		AUC_Red_Ref	AUC_Red_Xe	AUC_Red_TH	d_AUC_Red_Xe	d_AUC_Red_TH		Sum_Red_Ref	Sum_Red_Xe	Sum_Red_TH	d_sum_Red_Xe	d_sum_Red_TH		Ave_Red_Ref	Ave_Red_Xe	Ave_Red_TH	d_Ave_Red_Xe	d_Ave_Red_TH		L2_Red_Ref	L2_Red_Xe	L2_Red_TH	d_L2_Red_Xe	d_L2_Red_TH		SNV_Red_Ref	SNV_Red_Xe	SNV_Red_TH	d_SNV_Red_Xe	d_SNV_Red_TH
450		0.00450911	0.0268015	0.160019	0.0222924	0.15551		0.0072855	0.0268015	0.177366	0.019516	0.17008		0	0.0268015	0.144212	0.0268015	0.144212		0.00128555	0.0268015	0.151855	0.025516	0.150569		0.00128555	0.0268015	0.151855	0.025516	0.150569		0.00128555	0.0268015	0.151855	0.025516	0.150569		0.000440805	0.0268015	0.156824	0.0263607	0.156384		0.0272508	0.034919	0.132611	0.00766815	0.10536
452		0.00450911	0.0310974	0.158482	0.0265883	0.153972		0.0072855	0.0310974	0.175713	0.0238119	0.168428		0	0.0310974	0.142493	0.0310974	0.142493		0.00128555	0.0310974	0.150372	0.0298118	0.149086		0.00128555	0.0310974	0.150372	0.0298118	0.149086		0.00128555	0.0310974	0.150372	0.0298118	0.149086		0.000440805	0.0310974	0.155309	0.0306566	0.154868		0.0272508	0.039179	0.13103	0.0119282	0.103779
454		0.00450911	0.0353446	0.165746	0.0308355	0.161237		0.0072855	0.0353446	0.183523	0.0280591	0.176238		0	0.0353446	0.150618	0.0353446	0.150618		0.00128555	0.0353446	0.157379	0.0340591	0.156094		0.00128555	0.0353446	0.157379	0.0340591	0.156094		0.00128555	0.0353446	0.157379	0.0340591	0.156094		0.000440805	0.0353446	0.162472	0.0349038	0.162032		0.0272508	0.0433909	0.138501	0.01614	0.11125
456		0.00450911	0.0339999	0.161809	0.0294908	0.1573		0.0072855	0.0339999	0.179291	0.0267144	0.172005		0	0.0339999	0.146214	0.0339999	0.146214		0.00128555	0.0339999	0.153582	0.0327143	0.152296		0.00128555	0.0339999	0.153582	0.0327143	0.152296		0.00128555	0.0339999	0.153582	0.0327143	0.152296		0.000440805	0.0339999	0.15859	0.0335591	0.158149		0.0272508	0.0420573	0.134452	0.0148065	0.107201
458		0.00450911	0.0296015	0.14961	0.0250924	0.145101		0.0072855	0.0296015	0.166175	0.022316	0.158889		0	0.0296015	0.13257	0.0296015	0.13257		0.00128555	0.0296015	0.141814	0.028316	0.140529		0.00128555	0.0296015	0.141814	0.028316	0.140529		0.00128555	0.0296015	0.141814	0.028316	0.140529		0.000440805	0.0296015	0.14656	0.0291607	0.146119		0.0272508	0.0376956	0.121905	0.0104448	0.0946543
460		0.00450911	0.0222263	0.137084	0.0177172	0.132575		0.0072855	0.0222263	0.152708	0.0149408	0.145422		0	0.0222263	0.11856	0.0222263	0.11856		0.00128555	0.0222263	0.129731	0.0209407	0.128446		0.00128555	0.0222263	0.129731	0.0209407	0.128446		0.00128555	0.0222263	0.129731	0.0209407	0.128446		0.000440805	0.0222263	0.134207	0.0217855	0.133766		0.0272508	0.0303819	0.109022	0.00313108	0.0817714
462		0.00450911	0.0197483	0.139014	0.0152392	0.134505		0.0072855	0.0197483	0.154782	0.0124628	0.147497		0	0.0197483	0.120719	0.0197483	0.120719		0.00128555	0.0197483	0.131593	0.0184627	0.130308		0.00128555	0.0197483	0.131593	0.0184627	0.130308		0.00128555	0.0197483	0.131593	0.0184627	0.130308		0.000440805	0.0197483	0.13611	0.0193075	0.13567		0.0272508	0.0279246	0.111007	0.000673741	0.0837563
464		0.00450911	0.0236186	0.139636	0.0191095	0.135127		0.0072855	0.0236186	0.155451	0.0163331	0.148166		0	0.0236186	0.121414	0.0236186	0.121414		0.00128555	0.0236186	0.132193	0.0223331	0.130908		0.00128555	0.0236186	0.132193	0.0223331	0.130908		0.00128555	0.0236186	0.132193	0.0223331	0.130908		0.000440805	0.0236186	0.136724	0.0231778	0.136283		0.0272508	0.0317626	0.111647	0.00451181	0.0843962
466		0.00450911	0.0236765	0.12829	0.0191674	0.123781		0.0072855	0.0236765	0.143253	0.016391	0.135967		0	0.0236765	0.108724	0.0236765	0.108724		0.00128555	0.0236765	0.121249	0.022391	0.119963		0.00128555	0.0236765	0.121249	0.022391	0.119963		0.00128555	0.0236765	0.121249	0.022391	0.119963		0.000440805	0.0236765	0.125535	0.0232357	0.125094		0.0272508	0.0318201	0.0999777	0.00456925	0.0727268
468		0.00450911	0.0201962	0.118636	0.0156871	0.114127		0.0072855	0.0201962	0.132873	0.0129107	0.125587		0	0.0201962	0.0979258	0.0201962	0.0979258		0.00128555	0.0201962	0.111936	0.0189106	0.11065		0.00128555	0.0201962	0.111936	0.0189106	0.11065		0.00128555	0.0201962	0.111936	0.0189106	0.11065		0.000440805	0.0201962	0.116014	0.0197554	0.115574		0.0272508	0.0283688	0.090048	0.00111793	0.0627972
470		0.00450911	0.0159395	0.112149	0.0114304	0.10764		0.0072855	0.0159395	0.125898	0.00865395	0.118613		0	0.0159395	0.0906702	0.0159395	0.0906702		0.00128555	0.0159395	0.105678	0.0146539	0.104393		0.00128555	0.0159395	0.105678	0.0146539	0.104393		0.00128555	0.0159395	0.105678	0.0146539	0.104393		0.000440805	0.0159395	0.109617	0.0154987	0.109176		0.0272508	0.0241475	0.0833761	-0.00310329	0.0561253
472		0.00450911	0.0131218	0.105509	0.00861273	0.100999		0.0072855	0.0131218	0.118759	0.00583634	0.111473		0	0.0131218	0.083243	0.0131218	0.083243		0.00128555	0.0131218	0.0992727	0.0118363	0.0979871		0.00128555	0.0131218	0.0992727	0.0118363	0.0979871		0.00128555	0.0131218	0.0992727	0.0118363	0.0979871		0.000440805	0.0131218	0.103069	0.012681	0.102628		0.0272508	0.0213534	0.0765464	-0.00589741	0.0492956
474		0.00450911	0.00993742	0.0946876	0.00542831	0.0901785		0.0072855	0.00993742	0.107125	0.00265191	0.0998391		0	0.00993742	0.07114	0.00993742	0.07114		0.00128555	0.00993742	0.0888345	0.00865187	0.0875489		0.00128555	0.00993742	0.0888345	0.00865187	0.0875489		0.00128555	0.00993742	0.0888345	0.00865187	0.0875489		0.000440805	0.00993742	0.0923975	0.00949661	0.0919567		0.0272508	0.0181956	0.065417	-0.00905527	0.0381662
476		0.00450911	0.0130514	0.0854013	0.00854225	0.0808922		0.0072855	0.0130514	0.0971404	0.00576585	0.0898549		0	0.0130514	0.0607533	0.0130514	0.0607533		0.00128555	0.0130514	0.0798766	0.0117658	0.0785911		0.00128555	0.0130514	0.0798766	0.0117658	0.0785911		0.00128555	0.0130514	0.0798766	0.0117658	0.0785911		0.000440805	0.0130514	0.0832397	0.0126105	0.0827989		0.0272508	0.0212835	0.0558659	-0.00596731	0.0286151
478		0.00450911	0.0176402	0.0777635	0.0131311	0.0732544		0.0072855	0.0176402	0.0889286	0.0103547	0.0816431		0	0.0176402	0.0522106	0.0176402	0.0522106		0.00128555	0.0176402	0.072509	0.0163547	0.0712235		0.00128555	0.0176402	0.072509	0.0163547	0.0712235		0.00128555	0.0176402	0.072509	0.0163547	0.0712235		0.000440805	0.0176402	0.0757076	0.0171994	0.0752668		0.0272508	0.0258341	0.0480104	-0.00141671	0.0207596
480		0.00450911	0.0188625	0.072815	0.0143534	0.0683059		0.0072855	0.0188625	0.0836081	0.011577	0.0763226		0	0.0188625	0.0466757	0.0188625	0.0466757		0.00128555	0.0188625	0.0677355	0.0175769	0.06645		0.00128555	0.0188625	0.0677355	0.0175769	0.06645		0.00128555	0.0188625	0.0677355	0.0175769	0.06645		0.000440805	0.0188625	0.0708276	0.0184217	0.0703868		0.0272508	0.0270462	0.0429208	-0.000204668	0.01567
482		0.00450911	0.0181635	0.0692176	0.0136544	0.0647085		0.0072855	0.0181635	0.0797404	0.010878	0.0724549		0	0.0181635	0.0426521	0.0181635	0.0426521		0.00128555	0.0181635	0.0642654	0.016878	0.0629799		0.00128555	0.0181635	0.0642654	0.016878	0.0629799		0.00128555	0.0181635	0.0642654	0.016878	0.0629799		0.000440805	0.0181635	0.06728	0.0177227	0.0668392		0.0272508	0.0263531	0.0392209	-0.000897767	0.0119701
484		0.00450911	0.0169689	0.0697688	0.0124598	0.0652597		0.0072855	0.0169689	0.0803331	0.0096834	0.0730476		0	0.0169689	0.0432686	0.0169689	0.0432686		0.00128555	0.0169689	0.0647971	0.0156834	0.0635116		0.00128555	0.0169689	0.0647971	0.0156834	0.0635116		0.00128555	0.0169689	0.0647971	0.0156834	0.0635116		0.000440805	0.0169689	0.0678236	0.0165281	0.0673828		0.0272508	0.0251684	0.0397878	-0.00208243	0.012537
486		0.00450911	0.0184084	0.075942	0.0138993	0.0714329		0.0072855	0.0184084	0.0869701	0.0111229	0.0796846		0	0.0184084	0.0501732	0.0184084	0.0501732		0.00128555	0.0184084	0.0707519	0.0171229	0.0694664		0.00128555	0.0184084	0.0707519	0.0171229	0.0694664		0.00128555	0.0184084	0.0707519	0.0171229	0.0694664		0.000440805	0.0184084	0.0739113	0.0179676	0.0734705		0.0272508	0.0265959	0.0461369	-0.000654943	0.0188861
488		0.00450911	0.0141611	0.0693542	0.00965203	0.0648451		0.0072855	0.0141611	0.0798872	0.00687564	0.0726017		0	0.0141611	0.0428048	0.0141611	0.0428048		0.00128555	0.0141611	0.0643971	0.0128756	0.0631116		0.00128555	0.0141611	0.0643971	0.0128756	0.0631116		0.00128555	0.0141611	0.0643971	0.0128756	0.0631116		0.000440805	0.0141611	0.0674147	0.0137203	0.0669739		0.0272508	0.0223841	0.0393613	-0.00486678	0.0121105
490		0.00450911	0.0119343	0.0630762	0.00742515	0.0585671		0.0072855	0.0119343	0.0731374	0.00464876	0.0658519		0	0.0119343	0.035783	0.0119343	0.035783		0.00128555	0.0119343	0.0583412	0.0106487	0.0570556		0.00128555	0.0119343	0.0583412	0.0106487	0.0570556		0.00128555	0.0119343	0.0583412	0.0106487	0.0570556		0.000440805	0.0119343	0.0612235	0.0114935	0.0607827		0.0272508	0.0201758	0.0329043	-0.00707508	0.00565352
492		0.00450911	0.00915598	0.0594173	0.00464688	0.0549082		0.0072855	0.00915598	0.0692036	0.00187048	0.0619181		0	0.00915598	0.0316906	0.00915598	0.0316906		0.00128555	0.00915598	0.0548117	0.00787043	0.0535262		0.00128555	0.00915598	0.0548117	0.00787043	0.0535262		0.00128555	0.00915598	0.0548117	0.00787043	0.0535262		0.000440805	0.00915598	0.0576153	0.00871518	0.0571745		0.0272508	0.0174206	0.0291412	-0.00983019	0.00189036
494		0.00450911	0.00539396	0.0551256	0.000884857	0.0506165		0.0072855	0.00539396	0.0645893	-0.00189154	0.0573038		0	0.00539396	0.0268904	0.00539396	0.0268904		0.00128555	0.00539396	0.0506718	0.00410842	0.0493863		0.00128555	0.00539396	0.0506718	0.00410842	0.0493863		0.00128555	0.00539396	0.0506718	0.00410842	0.0493863		0.000440805	0.00539396	0.053383	0.00495316	0.0529422		0.0272508	0.01369	0.0247271	-0.0135608	-0.00252371
496		0.00450911	0.00192856	0.0514695	-0.00258055	0.0469604		0.0072855	0.00192856	0.0606584	-0.00535695	0.0533729		0	0.00192856	0.022801	0.00192856	0.022801		0.00128555	0.00192856	0.047145	0.000643007	0.0458595		0.00128555	0.00192856	0.047145	0.000643007	0.0458595		0.00128555	0.00192856	0.047145	0.000643007	0.0458595		0.000440805	0.00192856	0.0497775	0.00148775	0.0493367		0.0272508	0.0102535	0.0209668	-0.0169973	-0.00628406
498		0.00450911	0	0.0518923	-0.00450911	0.0473832		0.0072855	0	0.0611129	-0.0072855	0.0538274		0	0	0.0232739	0	0.0232739		0.00128555	0	0.0475528	-0.00128555	0.0462673		0.00128555	0	0.0475528	-0.00128555	0.0462673		0.00128555	0	0.0475528	-0.00128555	0.0462673		0.000440805	0	0.0501944	-0.000440805	0.0497536		0.0272508	0.00834103	0.0214016	-0.0189098	-0.00584925
500		0.00450911	0.00454383	0.0575282	3.47264e-05	0.0530191		0.0072855	0.00454383	0.0671725	-0.00274167	0.059887		0	0.00454383	0.0295776	0.00454383	0.0295776		0.00128555	0.00454383	0.0529894	0.00325828	0.0517039		0.00128555	0.00454383	0.0529894	0.00325828	0.0517039		0.00128555	0.00454383	0.0529894	0.00325828	0.0517039		0.000440805	0.00454383	0.0557524	0.00410303	0.0553115		0.0272508	0.012847	0.0271982	-0.0144039	-5.26285e-05
502		0.00450911	0.0150061	0.0586412	0.010497	0.0541321		0.0072855	0.0150061	0.0683691	0.00772058	0.0610836		0	0.0150061	0.0308224	0.0150061	0.0308224		0.00128555	0.0150061	0.054063	0.0137205	0.0527775		0.00128555	0.0150061	0.054063	0.0137205	0.0527775		0.00128555	0.0150061	0.054063	0.0137205	0.0527775		0.000440805	0.0150061	0.0568499	0.0145653	0.0564091		0.0272508	0.023222	0.0283429	-0.00402888	0.00109206
504		0.00450911	0.018646	0.0524084	0.0141369	0.0478993		0.0072855	0.018646	0.0616678	0.0113605	0.0543823		0	0.018646	0.0238511	0.018646	0.0238511		0.00128555	0.018646	0.0480507	0.0173605	0.0467651		0.00128555	0.018646	0.0480507	0.0173605	0.0467651		0.00128555	0.018646	0.0480507	0.0173605	0.0467651		0.000440805	0.018646	0.0507034	0.0182052	0.0502626		0.0272508	0.0268316	0.0219324	-0.000419279	-0.00531844
506		0.00450911	0.0134274	0.049503	0.00891826	0.0449939		0.0072855	0.0134274	0.0585441	0.00614186	0.0512586		0	0.0134274	0.0206015	0.0134274	0.0206015		0.00128555	0.0134274	0.0452481	0.0121418	0.0439625		0.00128555	0.0134274	0.0452481	0.0121418	0.0439625		0.00128555	0.0134274	0.0452481	0.0121418	0.0439625		0.000440805	0.0134274	0.0478382	0.0129866	0.0473974		0.0272508	0.0216564	0.0189442	-0.00559443	-0.00830666
508		0.00450911	0.0109072	0.0543145	0.00639813	0.0498054		0.0072855	0.0109072	0.0637172	0.00362173	0.0564317		0	0.0109072	0.0259831	0.0109072	0.0259831		0.00128555	0.0109072	0.0498894	0.00962169	0.0486038		0.00128555	0.0109072	0.0498894	0.00962169	0.0486038		0.00128555	0.0109072	0.0498894	0.00962169	0.0486038		0.000440805	0.0109072	0.0525831	0.0104664	0.0521423		0.0272508	0.0191573	0.0238928	-0.00809354	-0.00335799
510		0.00558485	0.0115481	0.0535254	0.00596324	0.0479405		0.00840091	0.0115481	0.0628688	0.00314718	0.0544679		0.0011236	0.0115481	0.0251005	0.0104245	0.0239769		0.00231525	0.0115481	0.0491282	0.00923285	0.0468129		0.00231525	0.0115481	0.0491282	0.00923285	0.0468129		0.00231525	0.0115481	0.0491282	0.00923285	0.0468129		0.00145843	0.0115481	0.0518049	0.0100897	0.0503465		0.0282359	0.0197928	0.0230813	-0.00844308	-0.00515463
512		0.00558485	0.0101396	0.0475797	0.00455474	0.0419949		0.00840091	0.0101396	0.0564763	0.00173869	0.0480754		0.0011236	0.0101396	0.0184504	0.009016	0.0173268		0.00231525	0.0101396	0.0433929	0.00782435	0.0410776		0.00231525	0.0101396	0.0433929	0.00782435	0.0410776		0.00231525	0.0101396	0.0433929	0.00782435	0.0410776		0.00145843	0.0101396	0.0459416	0.00868117	0.0444831		0.0282359	0.0183961	0.0169661	-0.00983982	-0.0112698
514		0.00558485	0.00916628	0.046422	0.00358143	0.0408371		0.00840091	0.00916628	0.0552315	0.000765367	0.0468306		0.0011236	0.00916628	0.0171554	0.00804269	0.0160318		0.00231525	0.00916628	0.042276	0.00685104	0.0399608		0.00231525	0.00916628	0.042276	0.00685104	0.0399608		0.00231525	0.00916628	0.042276	0.00685104	0.0399608		0.00145843	0.00916628	0.0447998	0.00770785	0.0433414		0.0282359	0.0174309	0.0157753	-0.010805	-0.0124605
516		0.00558485	0.0112245	0.0483123	0.00563967	0.0427274		0.00840091	0.0112245	0.0572639	0.00282361	0.048863		0.0011236	0.0112245	0.0192697	0.0101009	0.0181461		0.00231525	0.0112245	0.0440995	0.00890928	0.0417842		0.00231525	0.0112245	0.0440995	0.00890928	0.0417842		0.00231525	0.0112245	0.0440995	0.00890928	0.0417842		0.00145843	0.0112245	0.0466639	0.00976609	0.0452055		0.0282359	0.0194719	0.0177195	-0.00876394	-0.0105164
518		0.0066606	0.0132615	0.0477047	0.00660086	0.0410441		0.00951632	0.0132615	0.0566106	0.00374514	0.0470943		0.00224719	0.0132615	0.0185901	0.0110143	0.0163429		0.00334494	0.0132615	0.0435134	0.00991652	0.0401684		0.00334494	0.0132615	0.0435134	0.00991652	0.0401684		0.00334494	0.0132615	0.0435134	0.00991652	0.0401684		0.00247606	0.0132615	0.0460647	0.0107854	0.0435887		0.0292209	0.0214919	0.0170946	-0.00772904	-0.0121263
520		0.0066606	0.0116286	0.0453195	0.00496804	0.0386589		0.00951632	0.0116286	0.0540462	0.00211232	0.0445298		0.00224719	0.0116286	0.0159223	0.00938145	0.0136751		0.00334494	0.0116286	0.0412125	0.0082837	0.0378676		0.00334494	0.0116286	0.0412125	0.0082837	0.0378676		0.00334494	0.0116286	0.0412125	0.0082837	0.0378676		0.00247606	0.0116286	0.0437126	0.00915258	0.0412365		0.0292209	0.0198727	0.0146414	-0.00934824	-0.0145795
522		0.00773635	0.0122981	0.0482079	0.00456177	0.0404715		0.0106317	0.0122981	0.0571516	0.00166639	0.0465199		0.00337079	0.0122981	0.0191529	0.00892733	0.0157821		0.00437464	0.0122981	0.0439988	0.00792348	0.0396241		0.00437464	0.0122981	0.0439988	0.00792348	0.0396241		0.00437464	0.0122981	0.0439988	0.00792348	0.0396241		0.00349369	0.0122981	0.046561	0.00880443	0.0430673		0.030206	0.0205366	0.0176121	-0.0096694	-0.0125938
524		0.00773635	0.017098	0.0500481	0.0093617	0.0423117		0.0106317	0.017098	0.0591302	0.00646631	0.0484984		0.00337079	0.017098	0.0212112	0.0137273	0.0178404		0.00437464	0.017098	0.0457739	0.0127234	0.0413993		0.00437464	0.017098	0.0457739	0.0127234	0.0413993		0.00437464	0.017098	0.0457739	0.0127234	0.0413993		0.00349369	0.017098	0.0483757	0.0136044	0.0448821		0.030206	0.0252965	0.0195048	-0.0049095	-0.0107011
526		0.00881209	0.019114	0.0502319	0.0103019	0.0414199		0.0117471	0.019114	0.0593278	0.0073669	0.0475807		0.00449438	0.019114	0.0214168	0.0146197	0.0169224		0.00540433	0.019114	0.0459512	0.0137097	0.0405469		0.00540433	0.019114	0.0459512	0.0137097	0.0405469		0.00540433	0.019114	0.0459512	0.0137097	0.0405469		0.00451132	0.019114	0.0485571	0.0146027	0.0440457		0.031191	0.0272956	0.0196939	-0.00389537	-0.0114971
528		0.00881209	0.0204478	0.052137	0.0116357	0.0433249		0.0117471	0.0204478	0.0613761	0.00870068	0.0496289		0.00449438	0.0204478	0.0235476	0.0159534	0.0190532		0.00540433	0.0204478	0.0477889	0.0150435	0.0423846		0.00540433	0.0204478	0.0477889	0.0150435	0.0423846		0.00540433	0.0204478	0.0477889	0.0150435	0.0423846		0.00451132	0.0204478	0.0504358	0.0159365	0.0459244		0.031191	0.0286183	0.0216533	-0.00257271	-0.00953772
530		0.00988784	0.020767	0.0511539	0.0108791	0.041266		0.0128626	0.020767	0.0603191	0.00790441	0.0474565		0.00561798	0.020767	0.022448	0.015149	0.01683		0.00643403	0.020767	0.0468406	0.0143329	0.0404065		0.00643403	0.020767	0.0468406	0.0143329	0.0404065		0.00643403	0.020767	0.0468406	0.0143329	0.0404065		0.00552895	0.020767	0.0494662	0.015238	0.0439373		0.0321761	0.0289348	0.0206421	-0.00324128	-0.0115339
532		0.00988784	0.0194325	0.0464639	0.00954464	0.036576		0.0128626	0.0194325	0.0552765	0.00656993	0.042414		0.00561798	0.0194325	0.0172023	0.0138145	0.0115843		0.00643403	0.0194325	0.0423164	0.0129984	0.0358824		0.00643403	0.0194325	0.0423164	0.0129984	0.0358824		0.00643403	0.0194325	0.0423164	0.0129984	0.0358824		0.00552895	0.0194325	0.0448411	0.0139035	0.0393122		0.0321761	0.0276114	0.0158184	-0.00456463	-0.0163577
534		0.0109636	0.0197812	0.0433101	0.00881758	0.0323465		0.013978	0.0197812	0.0518857	0.0058032	0.0379078		0.00674157	0.0197812	0.0136748	0.0130396	0.00693324		0.00746373	0.0197812	0.0392742	0.0123174	0.0318105		0.00746373	0.0197812	0.0392742	0.0123174	0.0318105		0.00746373	0.0197812	0.0392742	0.0123174	0.0318105		0.00654657	0.0197812	0.041731	0.0132346	0.0351844		0.0331611	0.0279572	0.0125747	-0.0052039	-0.0205864
536		0.0109636	0.0188178	0.0456915	0.00785416	0.034728		0.013978	0.0188178	0.0544462	0.00483979	0.0404682		0.00674157	0.0188178	0.0163384	0.0120762	0.00959687		0.00746373	0.0188178	0.0415714	0.011354	0.0341077		0.00746373	0.0188178	0.0415714	0.011354	0.0341077		0.00746373	0.0188178	0.0415714	0.011354	0.0341077		0.00654657	0.0188178	0.0440795	0.0122712	0.0375329		0.0331611	0.0270018	0.0150241	-0.00615928	-0.018137
538		0.0120393	0.019515	0.0469084	0.00747571	0.034869		0.0150934	0.019515	0.0557545	0.00442167	0.0406611		0.00786517	0.019515	0.0176994	0.0116499	0.00983427		0.00849342	0.019515	0.0427452	0.0110216	0.0342518		0.00849342	0.019515	0.0427452	0.0110216	0.0342518		0.00849342	0.019515	0.0427452	0.0110216	0.0342518		0.0075642	0.019515	0.0452795	0.0119508	0.0377153		0.0341461	0.0276933	0.0162756	-0.00645284	-0.0178706
540		0.0120393	0.0220708	0.045991	0.0100315	0.0339517		0.0150934	0.0220708	0.0547682	0.00697745	0.0396748		0.00786517	0.0220708	0.0166734	0.0142057	0.00880825		0.00849342	0.0220708	0.0418603	0.0135774	0.0333669		0.00849342	0.0220708	0.0418603	0.0135774	0.0333669		0.00849342	0.0220708	0.0418603	0.0135774	0.0333669		0.0075642	0.0220708	0.0443748	0.0145066	0.0368106		0.0341461	0.0302278	0.0153321	-0.00391838	-0.018814
542		0.0120393	0.0222828	0.0436981	0.0102435	0.0316588		0.0150934	0.0222828	0.052303	0.00718942	0.0372096		0.00786517	0.0222828	0.0141089	0.0144176	0.00624368		0.00849342	0.0222828	0.0396486	0.0137894	0.0311551		0.00849342	0.0222828	0.0396486	0.0137894	0.0311551		0.00849342	0.0222828	0.0396486	0.0137894	0.0311551		0.0075642	0.0222828	0.0421137	0.0147186	0.0345495		0.0341461	0.030438	0.0129738	-0.00370819	-0.0211723
544		0.0131151	0.0195303	0.0420369	0.00641522	0.0289218		0.0162088	0.0195303	0.0505169	0.00332153	0.0343081		0.00898876	0.0195303	0.0122508	0.0105415	0.00326202		0.00952312	0.0195303	0.0380461	0.0100072	0.028523		0.00952312	0.0195303	0.0380461	0.0100072	0.028523		0.00952312	0.0195303	0.0380461	0.0100072	0.028523		0.00858183	0.0195303	0.0404754	0.0109485	0.0318936		0.0351312	0.0277084	0.0112653	-0.00742276	-0.0238659
546		0.0131151	0.0171686	0.0369995	0.00405352	0.0238844		0.0162088	0.0171686	0.0451008	0.000959817	0.028892		0.00898876	0.0171686	0.00661645	0.00817983	-0.00237231		0.00952312	0.0171686	0.0331868	0.00764548	0.0236637		0.00952312	0.0171686	0.0331868	0.00764548	0.0236637		0.00952312	0.0171686	0.0331868	0.00764548	0.0236637		0.00858183	0.0171686	0.0355077	0.00858677	0.0269259		0.0351312	0.0253664	0.00608418	-0.00976477	-0.029047
548		0.0131151	0.016763	0.0310839	0.00364794	0.0179688		0.0162088	0.016763	0.0387407	0.000554246	0.0225319		0.00898876	0.016763	0	0.00777426	-0.00898876		0.00952312	0.016763	0.0274805	0.00723991	0.0179574		0.00952312	0.016763	0.0274805	0.00723991	0.0179574		0.00952312	0.016763	0.0274805	0.00723991	0.0179574		0.00858183	0.016763	0.029674	0.0081812	0.0210922		0.0351312	0.0249642	0	-0.010167	-0.0351312
550		0.0141908	0.0169656	0.0314502	0.00277477	0.0172593		0.0173242	0.0169656	0.0391345	-0.000358592	0.0218103		0.0101124	0.0169656	0.000409623	0.00685324	-0.00970274		0.0105528	0.0169656	0.0278338	0.00641279	0.017281		0.0105528	0.0169656	0.0278338	0.00641279	0.017281		0.0105528	0.0169656	0.0278338	0.00641279	0.017281		0.00959946	0.0169656	0.0300352	0.00736614	0.0204357		0.0361162	0.0251651	0.00037667	-0.0109511	-0.0357396
552		0.0141908	0.0205562	0.0331846	0.00636538	0.0189938		0.0173242	0.0205562	0.0409993	0.00323202	0.0236751		0.0101124	0.0205562	0.00234963	0.0104439	-0.00776273		0.0105528	0.0205562	0.0295069	0.0100034	0.0189541		0.0105528	0.0205562	0.0295069	0.0100034	0.0189541		0.0105528	0.0205562	0.0295069	0.0100034	0.0189541		0.00959946	0.0205562	0.0317457	0.0109568	0.0221462		0.0361162	0.0287258	0.00216061	-0.00739045	-0.0339556
554		0.0141908	0.0222765	0.0362329	0.0080857	0.0220421		0.0173242	0.0222765	0.0442766	0.00495234	0.0269525		0.0101124	0.0222765	0.00575905	0.0121642	-0.00435331		0.0105528	0.0222765	0.0324473	0.0117237	0.0218945		0.0105528	0.0222765	0.0324473	0.0117237	0.0218945		0.0105528	0.0222765	0.0324473	0.0117237	0.0218945		0.00959946	0.0222765	0.0347517	0.0126771	0.0251523		0.0361162	0.0304318	0.00529575	-0.00568449	-0.0308205
556		0.0141908	0.0243577	0.0370914	0.0101669	0.0229005		0.0173242	0.0243577	0.0451996	0.00703356	0.0278754		0.0101124	0.0243577	0.00671923	0.0142454	-0.00339313		0.0105528	0.0243577	0.0332754	0.0138049	0.0227226		0.0105528	0.0243577	0.0332754	0.0138049	0.0227226		0.0105528	0.0243577	0.0332754	0.0138049	0.0227226		0.00959946	0.0243577	0.0355983	0.0147583	0.0259989		0.0361162	0.0324956	0.0061787	-0.00362062	-0.0299375
558		0.0152666	0.0281322	0.0352223	0.0128656	0.0199557		0.0184396	0.0281322	0.0431901	0.0096926	0.0247505		0.011236	0.0281322	0.00462873	0.0168962	-0.00660723		0.0115825	0.0281322	0.0314725	0.0165497	0.01989		0.0115825	0.0281322	0.0314725	0.0165497	0.01989		0.0115825	0.0281322	0.0314725	0.0165497	0.01989		0.0106171	0.0281322	0.0337551	0.0175151	0.0231381		0.0371013	0.0362386	0.00425636	-0.000862699	-0.0328449
560		0.0152666	0.0311785	0.0356001	0.0159119	0.0203335		0.0184396	0.0311785	0.0435963	0.0127389	0.0251567		0.011236	0.0311785	0.00505126	0.0199425	-0.00618469		0.0115825	0.0311785	0.0318369	0.019596	0.0202544		0.0115825	0.0311785	0.0318369	0.019596	0.0202544		0.0115825	0.0311785	0.0318369	0.019596	0.0202544		0.0106171	0.0311785	0.0341277	0.0205614	0.0235106		0.0371013	0.0392595	0.00464491	0.00215819	-0.0324564
562		0.0163423	0.0377096	0.0400589	0.0213673	0.0237166		0.019555	0.0377096	0.0483902	0.0181546	0.0288352		0.0123596	0.0377096	0.0100384	0.02535	-0.00232111		0.0126122	0.0377096	0.0361381	0.0250974	0.0235259		0.0126122	0.0377096	0.0361381	0.0250974	0.0235259		0.0126122	0.0377096	0.0361381	0.0250974	0.0235259		0.0116347	0.0377096	0.0385248	0.0260749	0.0268901		0.0380863	0.0457361	0.00923088	0.00764975	-0.0288554
564		0.0163423	0.0396326	0.0404402	0.0232903	0.0240979		0.019555	0.0396326	0.0488002	0.0200776	0.0292452		0.0123596	0.0396326	0.0104649	0.027273	-0.00189467		0.0126122	0.0396326	0.0365058	0.0270204	0.0238936		0.0126122	0.0396326	0.0365058	0.0270204	0.0238936		0.0126122	0.0396326	0.0365058	0.0270204	0.0238936		0.0116347	0.0396326	0.0389008	0.0279979	0.0272661		0.0380863	0.0476431	0.00962302	0.00955673	-0.0284633
566		0.0174181	0.0370228	0.0389996	0.0196047	0.0215815		0.0206704	0.0370228	0.0472513	0.0163524	0.0265809		0.0134831	0.0370228	0.00885357	0.0235397	-0.00462957		0.0136419	0.0370228	0.0351162	0.0233809	0.0214743		0.0136419	0.0370228	0.0351162	0.0233809	0.0214743		0.0136419	0.0370228	0.0351162	0.0233809	0.0214743		0.0126523	0.0370228	0.0374802	0.0243705	0.0248278		0.0390714	0.045055	0.00814134	0.00598366	-0.03093
568		0.0195696	0.0358969	0.0420738	0.0163273	0.0225043		0.0229012	0.0358969	0.0505566	0.0129957	0.0276553		0.0157303	0.0358969	0.0122921	0.0201666	-0.00343826		0.0157013	0.0358969	0.0380817	0.0201956	0.0223804		0.0157013	0.0358969	0.0380817	0.0201956	0.0223804		0.0157013	0.0358969	0.0380817	0.0201956	0.0223804		0.0146876	0.0358969	0.0405118	0.0212093	0.0258242		0.0410415	0.0439385	0.0113032	0.00289705	-0.0297382
570		0.0206453	0.0387323	0.0489811	0.018087	0.0283358		0.0240166	0.0387323	0.0579829	0.0147156	0.0339663		0.0168539	0.0387323	0.0200177	0.0218784	0.00316379		0.016731	0.0387323	0.0447446	0.0220013	0.0280136		0.016731	0.0387323	0.0447446	0.0220013	0.0280136		0.016731	0.0387323	0.0447446	0.0220013	0.0280136		0.0157052	0.0387323	0.0473235	0.0230271	0.0316183		0.0420265	0.0467503	0.0184074	0.00472375	-0.0236191
572		0.0238725	0.0430093	0.0518522	0.0191367	0.0279796		0.0273629	0.0430093	0.0610698	0.0156464	0.0337069		0.0202247	0.0430093	0.023229	0.0227846	0.0030043		0.0198201	0.0430093	0.0475142	0.0231892	0.0276941		0.0198201	0.0430093	0.0475142	0.0231892	0.0276941		0.0198201	0.0430093	0.0475142	0.0231892	0.0276941		0.0187581	0.0430093	0.0501549	0.0242512	0.0313967		0.0449816	0.0509916	0.0213603	0.00600992	-0.0236213
574		0.0270998	0.0458246	0.0545566	0.0187248	0.0274568		0.0307091	0.0458246	0.0639775	0.0151155	0.0332684		0.0235955	0.0458246	0.0262539	0.0222291	0.00265841		0.0229092	0.0458246	0.0501229	0.0229154	0.0272138		0.0229092	0.0458246	0.0501229	0.0229154	0.0272138		0.0229092	0.0458246	0.0501229	0.0229154	0.0272138		0.021811	0.0458246	0.0528219	0.0240136	0.0310109		0.0479368	0.0537834	0.0241419	0.00584663	-0.0237949
576		0.0314028	0.0498787	0.0590267	0.0184759	0.0276239		0.0351707	0.0498787	0.0687835	0.014708	0.0336128		0.0280899	0.0498787	0.0312536	0.0217888	0.00316373		0.0270279	0.0498787	0.0544349	0.0228508	0.0274069		0.0270279	0.0498787	0.0544349	0.0228508	0.0274069		0.0270279	0.0498787	0.0544349	0.0228508	0.0274069		0.0258815	0.0498787	0.0572301	0.0239972	0.0313486		0.051877	0.0578037	0.0287394	0.00592675	-0.0231376
578		0.0378573	0.0570359	0.0680666	0.0191786	0.0302093		0.0418632	0.0570359	0.0785029	0.0151727	0.0366397		0.0348315	0.0570359	0.0413647	0.0222044	0.00653322		0.0332061	0.0570359	0.0631551	0.0238298	0.029949		0.0332061	0.0570359	0.0631551	0.0238298	0.029949		0.0332061	0.0570359	0.0631551	0.0238298	0.029949		0.0319873	0.0570359	0.0661449	0.0250486	0.0341576		0.0577872	0.0649012	0.038037	0.00711397	-0.0197502
580		0.0453875	0.0654101	0.0775534	0.0200227	0.032166		0.0496711	0.0654101	0.0887027	0.0157391	0.0390317		0.0426966	0.0654101	0.0519756	0.0227135	0.00927896		0.040414	0.0654101	0.0723064	0.0249962	0.0318924		0.040414	0.0654101	0.0723064	0.0249962	0.0318924		0.040414	0.0654101	0.0723064	0.0249962	0.0318924		0.0391107	0.0654101	0.0755004	0.0262995	0.0363898		0.0646825	0.0732056	0.0477943	0.00852305	-0.0168882
582		0.0550692	0.0759296	0.0851215	0.0208604	0.0300523		0.0597098	0.0759296	0.0968396	0.0162198	0.0371298		0.052809	0.0759296	0.0604404	0.0231206	0.00763141		0.0496813	0.0759296	0.0796068	0.0262483	0.0299255		0.0496813	0.0759296	0.0796068	0.0262483	0.0299255		0.0496813	0.0759296	0.0796068	0.0262483	0.0299255		0.0482693	0.0759296	0.0829638	0.0276602	0.0346945		0.0735479	0.0836373	0.0555782	0.0100893	-0.0179698
584		0.0690539	0.0888061	0.0927484	0.0197522	0.0236945		0.0742101	0.0888061	0.10504	0.0145961	0.0308296		0.0674157	0.0888061	0.0689709	0.0213904	0.00155522		0.0630673	0.0888061	0.0869639	0.0257388	0.0238966		0.0630673	0.0888061	0.0869639	0.0257388	0.0238966		0.0630673	0.0888061	0.0869639	0.0257388	0.0238966		0.0614985	0.0888061	0.0904851	0.0273076	0.0289866		0.0863535	0.0964064	0.0634225	0.0100529	-0.022931
586		0.0841144	0.104633	0.0997562	0.020519	0.0156419		0.0898258	0.104633	0.112574	0.0148076	0.0227484		0.0831461	0.104633	0.0768092	0.0214873	-0.00633691		0.077483	0.104633	0.0937238	0.0271503	0.0162408		0.077483	0.104633	0.0937238	0.0271503	0.0162408		0.077483	0.104633	0.0937238	0.0271503	0.0162408		0.0757453	0.104633	0.097396	0.0288881	0.0216507		0.100144	0.112102	0.0706301	0.0119575	-0.029514
588		0.101326	0.115709	0.113509	0.0143822	0.0121827		0.107672	0.115709	0.127361	0.0080362	0.0196883		0.101124	0.115709	0.0921915	0.014585	-0.00893212		0.0939582	0.115709	0.10699	0.0217504	0.013032		0.0939582	0.115709	0.10699	0.0217504	0.013032		0.0939582	0.115709	0.10699	0.0217504	0.013032		0.0920273	0.115709	0.110958	0.0236812	0.0189311		0.115905	0.123084	0.084775	0.00717958	-0.0311299
590		0.121766	0.128063	0.138501	0.00629709	0.0167356		0.128865	0.128063	0.154231	-0.000802552	0.0253659		0.122472	0.128063	0.120145	0.00559068	-0.00232704		0.113522	0.128063	0.131098	0.0145402	0.0175759		0.113522	0.128063	0.131098	0.0145402	0.0175759		0.113522	0.128063	0.131098	0.0145402	0.0175759		0.111362	0.128063	0.135605	0.0167003	0.0242424		0.134621	0.135335	0.11048	0.000714714	-0.0241411
592		0.144356	0.153529	0.159941	0.00917289	0.0155848		0.152289	0.153529	0.177282	0.00124032	0.0249935		0.146067	0.153529	0.144125	0.00746165	-0.00194239		0.135146	0.153529	0.15178	0.0183831	0.0166338		0.135146	0.153529	0.15178	0.0183831	0.0166338		0.135146	0.153529	0.15178	0.0183831	0.0166338		0.132732	0.153529	0.156748	0.0207966	0.0240153		0.155307	0.16059	0.132531	0.00528283	-0.022776
594		0.169098	0.1835	0.177321	0.0144015	0.00822228		0.177943	0.1835	0.195968	0.00555673	0.018025		0.17191	0.1835	0.163564	0.0115898	-0.00834611		0.158829	0.1835	0.168545	0.0246709	0.00971575		0.158829	0.1835	0.168545	0.0246709	0.00971575		0.158829	0.1835	0.168545	0.0246709	0.00971575		0.156138	0.1835	0.173887	0.027362	0.017749		0.177963	0.19031	0.150406	0.0123476	-0.0275568
596		0.195992	0.201906	0.196791	0.00591348	0.000798486		0.205828	0.201906	0.216901	-0.0039229	0.0110729		0.2	0.201906	0.185341	0.00190551	-0.0146592		0.184571	0.201906	0.187326	0.0173341	0.00275457		0.184571	0.201906	0.187326	0.0173341	0.00275457		0.184571	0.201906	0.187326	0.0173341	0.00275457		0.181579	0.201906	0.193087	0.0203269	0.0115088		0.202589	0.208562	0.170431	0.0059736	-0.032158
598		0.222886	0.22389	0.217964	0.00100472	-0.00492148		0.233714	0.22389	0.239666	-0.00982322	0.00595271		0.22809	0.22389	0.209023	-0.00419947	-0.0190665		0.210314	0.22389	0.207751	0.0135766	-0.00256305		0.210314	0.22389	0.207751	0.0135766	-0.00256305		0.210314	0.22389	0.207751	0.0135766	-0.00256305		0.207019	0.22389	0.213968	0.0168711	0.00694875		0.227215	0.230364	0.192208	0.00314901	-0.0350068
600		0.251931	0.250609	0.246798	-0.00132235	-0.00513256		0.26383	0.250609	0.270668	-0.0132212	0.00683782		0.258427	0.250609	0.241274	-0.00781845	-0.017153		0.238116	0.250609	0.235565	0.0124929	-0.00255063		0.238116	0.250609	0.235565	0.0124929	-0.00255063		0.238116	0.250609	0.235565	0.0124929	-0.00255063		0.234495	0.250609	0.242403	0.0161132	0.00790783		0.253811	0.256859	0.221864	0.00304803	-0.0319468
602		0.283128	0.278378	0.273301	-0.00474938	-0.00982687		0.296177	0.278378	0.299162	-0.0177984	0.00298512		0.291011	0.278378	0.270916	-0.0126331	-0.0200947		0.267977	0.278378	0.26113	0.0104013	-0.00684686		0.267977	0.278378	0.26113	0.0104013	-0.00684686		0.267977	0.278378	0.26113	0.0104013	-0.00684686		0.264006	0.278378	0.268539	0.0143716	0.00453218		0.282377	0.284397	0.249122	0.00201972	-0.0332552
604		0.314324	0.304936	0.302211	-0.00938863	-0.012113		0.328523	0.304936	0.330245	-0.0235879	0.0017216		0.323596	0.304936	0.303253	-0.01866	-0.0203429		0.297838	0.304936	0.289018	0.00709756	-0.00882009		0.297838	0.304936	0.289018	0.00709756	-0.00882009		0.297838	0.304936	0.289018	0.00709756	-0.00882009		0.293518	0.304936	0.297049	0.0114178	0.0035314		0.310944	0.310733	0.278857	-0.000210704	-0.0320868
606		0.346597	0.34463	0.341493	-0.00196608	-0.00510349		0.361986	0.34463	0.372479	-0.0173553	0.0104935		0.357303	0.34463	0.347189	-0.0126729	-0.0101145		0.328729	0.34463	0.32691	0.0159016	-0.00181847		0.328729	0.34463	0.32691	0.0159016	-0.00181847		0.328729	0.34463	0.32691	0.0159016	-0.00181847		0.324047	0.34463	0.335787	0.0205839	0.0117408		0.340495	0.350097	0.319259	0.0096018	-0.0212363
608		0.379945	0.379697	0.373614	-0.000248207	-0.0063312		0.396563	0.379697	0.407014	-0.0168669	0.0104504		0.392135	0.379697	0.383115	-0.0124383	-0.00901959		0.360649	0.379697	0.357895	0.0190471	-0.00275472		0.360649	0.379697	0.357895	0.0190471	-0.00275472		0.360649	0.379697	0.357895	0.0190471	-0.00275472		0.355593	0.379697	0.367463	0.0241035	0.0118703		0.371032	0.38487	0.352295	0.0138389	-0.0187365
610		0.411141	0.408495	0.402737	-0.00264687	-0.00840448		0.42891	0.408495	0.438326	-0.0204158	0.00941568		0.424719	0.408495	0.415689	-0.0162246	-0.00902971		0.390511	0.408495	0.385988	0.0179839	-0.00452263		0.390511	0.408495	0.385988	0.0179839	-0.00452263		0.390511	0.408495	0.385988	0.0179839	-0.00452263		0.385104	0.408495	0.396184	0.0233903	0.0110794		0.399598	0.413428	0.382249	0.0138304	-0.0173491
612		0.44449	0.443866	0.433676	-0.000623175	-0.0108132		0.463488	0.443866	0.471591	-0.0196217	0.00810278		0.459551	0.443866	0.450295	-0.0156842	-0.00925574		0.422431	0.443866	0.415833	0.0214352	-0.00659806		0.422431	0.443866	0.415833	0.0214352	-0.00659806		0.422431	0.443866	0.415833	0.0214352	-0.00659806		0.416651	0.443866	0.426695	0.0272156	0.0100442		0.430134	0.448505	0.41407	0.0183708	-0.016064
614		0.476762	0.469912	0.463725	-0.00685041	-0.0130371		0.49695	0.469912	0.503898	-0.0270388	0.00694729		0.493258	0.469912	0.483904	-0.0233469	-0.00935477		0.453322	0.469912	0.444819	0.0165895	-0.00850331		0.453322	0.469912	0.444819	0.0165895	-0.00850331		0.453322	0.469912	0.444819	0.0165895	-0.00850331		0.44718	0.469912	0.456328	0.022732	0.00914799		0.459686	0.474333	0.444975	0.0146474	-0.0147102
616		0.509034	0.506618	0.496599	-0.00241599	-0.0124353		0.530413	0.506618	0.539242	-0.0237942	0.00882992		0.526966	0.506618	0.520673	-0.020348	-0.00629326		0.484213	0.506618	0.47653	0.0224054	-0.00768277		0.484213	0.506618	0.47653	0.0224054	-0.00768277		0.484213	0.506618	0.47653	0.0224054	-0.00768277		0.477708	0.506618	0.488747	0.0289099	0.0110384		0.489237	0.510734	0.478787	0.0214967	-0.0104501
618		0.540231	0.535884	0.530459	-0.00434671	-0.00977203		0.562759	0.535884	0.575647	-0.0268752	0.0128878		0.559551	0.535884	0.558545	-0.0236663	-0.00100558		0.514074	0.535884	0.509192	0.0218102	-0.00488164		0.514074	0.535884	0.509192	0.0218102	-0.00488164		0.514074	0.535884	0.509192	0.0218102	-0.00488164		0.50722	0.535884	0.522138	0.0286647	0.0149185		0.517803	0.539755	0.513612	0.0219522	-0.00419113
620		0.569276	0.570231	0.56118	0.000955155	-0.0080964		0.592876	0.570231	0.608677	-0.0226442	0.0158014		0.589888	0.570231	0.592906	-0.0196563	0.00301817		0.541876	0.570231	0.538827	0.0283554	-0.00304925		0.541876	0.570231	0.538827	0.0283554	-0.00304925		0.541876	0.570231	0.538827	0.0283554	-0.00304925		0.534696	0.570231	0.552434	0.0355357	0.0177382		0.544399	0.573816	0.545209	0.0294166	0.000809283
622		0.597246	0.606508	0.58793	0.00926207	-0.00931565		0.621876	0.606508	0.637438	-0.0153685	0.0155614		0.619101	0.606508	0.622826	-0.0125935	0.00372443		0.568648	0.606508	0.564631	0.0378596	-0.00401734		0.568648	0.606508	0.564631	0.0378596	-0.00401734		0.568648	0.606508	0.564631	0.0378596	-0.00401734		0.561154	0.606508	0.578814	0.0453537	0.0176598		0.570011	0.60979	0.572722	0.0397791	0.00271092
624		0.625215	0.623025	0.610108	-0.0021896	-0.0151067		0.650877	0.623025	0.661283	-0.0278514	0.010406		0.648315	0.623025	0.647632	-0.0252892	-0.000682778		0.59542	0.623025	0.586025	0.0276053	-0.00939549		0.59542	0.623025	0.586025	0.0276053	-0.00939549		0.59542	0.623025	0.586025	0.0276053	-0.00939549		0.587612	0.623025	0.600685	0.0354131	0.013073		0.595622	0.62617	0.595532	0.0305479	-8.95468e-05
626		0.652109	0.643721	0.631158	-0.00838748	-0.0209509		0.678762	0.643721	0.683914	-0.0350409	0.00515219		0.676404	0.643721	0.671175	-0.0326833	-0.00522916		0.621162	0.643721	0.606329	0.0225587	-0.014833		0.621162	0.643721	0.606329	0.0225587	-0.014833		0.621162	0.643721	0.606329	0.0225587	-0.014833		0.613053	0.643721	0.621443	0.0306682	0.00839038		0.620248	0.646693	0.617182	0.026445	-0.00306615
628		0.675775	0.660351	0.655652	-0.0154239	-0.0201227		0.703301	0.660351	0.71025	-0.0429499	0.00694875		0.701124	0.660351	0.698572	-0.0407724	-0.0025513		0.643816	0.660351	0.629958	0.0165354	-0.0138581		0.643816	0.660351	0.629958	0.0165354	-0.0138581		0.643816	0.660351	0.629958	0.0165354	-0.0138581		0.635441	0.660351	0.645599	0.0249104	0.0101582		0.641919	0.663184	0.642375	0.0212653	0.000455829
630		0.699442	0.665548	0.679758	-0.0338936	-0.0196837		0.72784	0.665548	0.736167	-0.0622922	0.00832684		0.725843	0.665548	0.725534	-0.0602948	-0.000308798		0.666469	0.665548	0.653211	-0.000921241	-0.0132586		0.666469	0.665548	0.653211	-0.000921241	-0.0132586		0.666469	0.665548	0.653211	-0.000921241	-0.0132586		0.657829	0.665548	0.669371	0.00771929	0.0115422		0.66359	0.668338	0.667167	0.00474764	0.00357749
632		0.718805	0.707847	0.702822	-0.0109584	-0.0159828		0.747917	0.707847	0.760965	-0.0400709	0.0130473		0.746067	0.707847	0.751331	-0.0382208	0.00526367		0.685004	0.707847	0.675459	0.0228429	-0.00954457		0.685004	0.707847	0.675459	0.0228429	-0.00954457		0.685004	0.707847	0.675459	0.0228429	-0.00954457		0.676146	0.707847	0.692116	0.0317007	0.01597		0.681321	0.710283	0.690889	0.0289627	0.00956858
634		0.738168	0.728782	0.719311	-0.00938652	-0.0188573		0.767995	0.728782	0.778693	-0.039213	0.0106981		0.766292	0.728782	0.769774	-0.0375103	0.00348165		0.703538	0.728782	0.691365	0.0252437	-0.0121734		0.703538	0.728782	0.691365	0.0252437	-0.0121734		0.703538	0.728782	0.691365	0.0252437	-0.0121734		0.694463	0.728782	0.708377	0.0343187	0.0139135		0.699052	0.731044	0.707848	0.0319926	0.00879681
636		0.756456	0.73927	0.736543	-0.0171864	-0.0199128		0.786957	0.73927	0.79722	-0.0476871	0.0102635		0.785393	0.73927	0.789048	-0.0461236	0.00365453		0.721043	0.73927	0.707987	0.0182267	-0.0130555		0.721043	0.73927	0.707987	0.0182267	-0.0130555		0.721043	0.73927	0.707987	0.0182267	-0.0130555		0.711763	0.73927	0.72537	0.0275068	0.0136075		0.715797	0.741444	0.725572	0.0256471	0.00977454
638		0.774744	0.763877	0.75482	-0.0108669	-0.0199241		0.805919	0.763877	0.81687	-0.0420418	0.0109515		0.804494	0.763877	0.80949	-0.0406175	0.00499533		0.738548	0.763877	0.725617	0.0253291	-0.0129304		0.738548	0.763877	0.725617	0.0253291	-0.0129304		0.738548	0.763877	0.725617	0.0253291	-0.0129304		0.729063	0.763877	0.743394	0.0348144	0.0143313		0.732543	0.765846	0.744369	0.0333034	0.0118262
640		0.786577	0.770414	0.766174	-0.0161625	-0.0204028		0.818188	0.770414	0.829078	-0.0477738	0.0108899		0.816854	0.770414	0.82219	-0.0464395	0.00533567		0.749874	0.770414	0.73657	0.02054	-0.0133041		0.749874	0.770414	0.73657	0.02054	-0.0133041		0.749874	0.770414	0.73657	0.02054	-0.0133041		0.740256	0.770414	0.754591	0.030158	0.0143348		0.743379	0.772329	0.756048	0.0289509	0.012669
642		0.802713	0.784916	0.780197	-0.0177967	-0.0225159		0.834919	0.784916	0.844155	-0.0500029	0.00923578		0.833708	0.784916	0.837874	-0.0487914	0.00416644		0.76532	0.784916	0.750097	0.0195966	-0.0152225		0.76532	0.784916	0.750097	0.0195966	-0.0152225		0.76532	0.784916	0.750097	0.0195966	-0.0152225		0.755521	0.784916	0.76842	0.0293956	0.0128994		0.758154	0.786711	0.77047	0.0285563	0.0123162
644		0.813471	0.796312	0.794697	-0.0171589	-0.0187732		0.846073	0.796312	0.859745	-0.0497617	0.0136716		0.844944	0.796312	0.854093	-0.0486321	0.00914876		0.775617	0.796312	0.764085	0.0206949	-0.0115321		0.775617	0.796312	0.764085	0.0206949	-0.0115321		0.775617	0.796312	0.764085	0.0206949	-0.0115321		0.765697	0.796312	0.78272	0.0306146	0.0170226		0.768005	0.798011	0.785384	0.030006	0.0173793
646		0.824228	0.817392	0.805678	-0.00683591	-0.0185501		0.857228	0.817392	0.871551	-0.0398354	0.0143233		0.85618	0.817392	0.866374	-0.0387876	0.0101944		0.785914	0.817392	0.774677	0.0314784	-0.0112369		0.785914	0.817392	0.774677	0.0314784	-0.0112369		0.785914	0.817392	0.774677	0.0314784	-0.0112369		0.775873	0.817392	0.793548	0.0415188	0.0176749		0.777855	0.818915	0.796678	0.0410602	0.0188225
648		0.834986	0.804621	0.803112	-0.030365	-0.0318731		0.868382	0.804621	0.868793	-0.0637611	0.000410905		0.867416	0.804621	0.863505	-0.0627951	-0.00391108		0.796211	0.804621	0.772202	0.00840979	-0.0240087		0.796211	0.804621	0.772202	0.00840979	-0.0240087		0.796211	0.804621	0.772202	0.00840979	-0.0240087		0.78605	0.804621	0.791018	0.0185709	0.00496863		0.787706	0.80625	0.794039	0.0185447	0.00633334
650		0.843592	0.819363	0.815053	-0.0242282	-0.0285382		0.877305	0.819363	0.881631	-0.0579416	0.00432598		0.876404	0.819363	0.87686	-0.0570411	0.000455924		0.804448	0.819363	0.783721	0.014915	-0.0207277		0.804448	0.819363	0.783721	0.014915	-0.0207277		0.804448	0.819363	0.783721	0.014915	-0.0207277		0.794191	0.819363	0.802794	0.0251726	0.00860326		0.795586	0.82087	0.80632	0.0252841	0.0107343
652		0.851122	0.843257	0.83002	-0.00786473	-0.0211022		0.885113	0.843257	0.897722	-0.0418558	0.0126092		0.88427	0.843257	0.8936	-0.0410126	0.00933029		0.811656	0.843257	0.798158	0.0316008	-0.0134987		0.811656	0.843257	0.798158	0.0316008	-0.0134987		0.811656	0.843257	0.798158	0.0316008	-0.0134987		0.801314	0.843257	0.817553	0.0419429	0.016239		0.802481	0.844564	0.821713	0.0420832	0.0192319
654		0.858652	0.82517	0.832484	-0.0334821	-0.0261681		0.892921	0.82517	0.900372	-0.0677508	0.00745087		0.892135	0.82517	0.896356	-0.0669649	0.00422149		0.818864	0.82517	0.800535	0.00630582	-0.0183294		0.818864	0.82517	0.800535	0.00630582	-0.0183294		0.818864	0.82517	0.800535	0.00630582	-0.0183294		0.808438	0.82517	0.819983	0.0167324	0.0115458		0.809377	0.826628	0.824248	0.0172516	0.0148712
656		0.864031	0.823177	0.830406	-0.0408541	-0.0336243		0.898498	0.823177	0.898138	-0.0753211	-0.000359858		0.897753	0.823177	0.894033	-0.0745762	-0.00372019		0.824013	0.823177	0.798531	-0.000835982	-0.0254819		0.824013	0.823177	0.798531	-0.000835982	-0.0254819		0.824013	0.823177	0.798531	-0.000835982	-0.0254819		0.813526	0.823177	0.817935	0.00965092	0.00440891		0.814302	0.824651	0.822111	0.0103497	0.00780923
658		0.870485	0.838985	0.835188	-0.0315002	-0.035297		0.90519	0.838985	0.903279	-0.0662051	-0.00191111		0.904494	0.838985	0.899381	-0.0655093	-0.00511335		0.830191	0.838985	0.803143	0.00879431	-0.0270474		0.830191	0.838985	0.803143	0.00879431	-0.0270474		0.830191	0.838985	0.803143	0.00879431	-0.0270474		0.819631	0.838985	0.82265	0.0193536	0.00301878		0.820212	0.840328	0.827029	0.020116	0.00681711
660		0.874788	0.832337	0.844598	-0.0424513	-0.0301902		0.909652	0.832337	0.913396	-0.0773149	0.00374423		0.908989	0.832337	0.909906	-0.0766519	0.000916983		0.83431	0.832337	0.81222	-0.00197266	-0.0220892		0.83431	0.832337	0.81222	-0.00197266	-0.0220892		0.83431	0.832337	0.81222	-0.00197266	-0.0220892		0.823702	0.832337	0.83193	0.00863492	0.00822782		0.824152	0.833735	0.836707	0.00958313	0.012555
662		0.879091	0.846428	0.846114	-0.0326632	-0.0329773		0.914113	0.846428	0.915026	-0.0676855	0.000912396		0.913483	0.846428	0.911601	-0.0670552	-0.00188192		0.838428	0.846428	0.813683	0.00799963	-0.0247458		0.838428	0.846428	0.813683	0.00799963	-0.0247458		0.838428	0.846428	0.813683	0.00799963	-0.0247458		0.827772	0.846428	0.833425	0.0186555	0.0056522		0.828092	0.847709	0.838266	0.0196165	0.0101739
664		0.88447	0.849032	0.846915	-0.0354376	-0.0375545		0.919691	0.849032	0.915888	-0.0706582	-0.00380287		0.919101	0.849032	0.912498	-0.0700688	-0.00660338		0.843577	0.849032	0.814456	0.00545551	-0.029121		0.843577	0.849032	0.814456	0.00545551	-0.029121		0.843577	0.849032	0.814456	0.00545551	-0.029121		0.832861	0.849032	0.834215	0.0161717	0.0013545		0.833018	0.850292	0.839091	0.0172739	0.00607304
666		0.887697	0.855423	0.853275	-0.0322742	-0.0344226		0.923037	0.855423	0.922725	-0.0676137	-0.000312055		0.922472	0.855423	0.91961	-0.0670489	-0.00286158		0.846666	0.855423	0.82059	0.00875711	-0.0260759		0.846666	0.855423	0.82059	0.00875711	-0.0260759		0.846666	0.855423	0.82059	0.00875711	-0.0260759		0.835913	0.855423	0.840486	0.0195095	0.00457273		0.835973	0.856629	0.845631	0.0206561	0.00965832
668		0.889849	0.845015	0.852855	-0.044834	-0.0369936		0.925268	0.845015	0.922274	-0.0802528	-0.00299382		0.924719	0.845015	0.919141	-0.0797044	-0.00557789		0.848725	0.845015	0.820185	-0.00371056	-0.0285399		0.848725	0.845015	0.820185	-0.00371056	-0.0285399		0.848725	0.845015	0.820185	-0.00371056	-0.0285399		0.837949	0.845015	0.840073	0.00706597	0.00212385		0.837943	0.846307	0.8452	0.00836459	0.00725684
670		0.893076	0.853505	0.856052	-0.0395705	-0.0370238		0.928614	0.853505	0.925711	-0.0751083	-0.00290273		0.92809	0.853505	0.922717	-0.0745844	-0.00537283		0.851814	0.853505	0.823269	0.00169107	-0.0285451		0.851814	0.853505	0.823269	0.00169107	-0.0285451		0.851814	0.853505	0.823269	0.00169107	-0.0285451		0.841002	0.853505	0.843225	0.0125038	0.00222376		0.840898	0.854727	0.848488	0.0138294	0.00758989
672		0.896303	0.848307	0.851136	-0.0479962	-0.0451668		0.93196	0.848307	0.920426	-0.0836531	-0.0115342		0.931461	0.848307	0.917219	-0.0831537	-0.0142419		0.854903	0.848307	0.818527	-0.00659652	-0.0363761		0.854903	0.848307	0.818527	-0.00659652	-0.0363761		0.854903	0.848307	0.818527	-0.00659652	-0.0363761		0.844055	0.848307	0.838378	0.00425241	-0.0056769		0.843853	0.849572	0.843432	0.00571907	-0.000421196
674		0.89953	0.83099	0.848982	-0.0685399	-0.0505482		0.935306	0.83099	0.91811	-0.104316	-0.0171965		0.934831	0.83099	0.914809	-0.103841	-0.0200221		0.857993	0.83099	0.816449	-0.0270021	-0.0415431		0.857993	0.83099	0.816449	-0.0270021	-0.0415431		0.857993	0.83099	0.816449	-0.0270021	-0.0415431		0.847107	0.83099	0.836253	-0.0161169	-0.0108541		0.846808	0.8324	0.841216	-0.0144081	-0.0055919
676		0.903833	0.826542	0.856132	-0.077291	-0.0477013		0.939768	0.826542	0.925797	-0.113226	-0.0139709		0.939326	0.826542	0.922806	-0.112784	-0.0165194		0.862111	0.826542	0.823346	-0.035569	-0.0387649		0.862111	0.826542	0.823346	-0.035569	-0.0387649		0.862111	0.826542	0.823346	-0.035569	-0.0387649		0.851178	0.826542	0.843304	-0.0246356	-0.00787367		0.850748	0.827989	0.84857	-0.0227593	-0.00217832
678		0.907061	0.830294	0.856403	-0.0767668	-0.0506579		0.943114	0.830294	0.926088	-0.11282	-0.0170261		0.942697	0.830294	0.923109	-0.112403	-0.0195874		0.8652	0.830294	0.823608	-0.0349066	-0.0415929		0.8652	0.830294	0.823608	-0.0349066	-0.0415929		0.8652	0.830294	0.823608	-0.0349066	-0.0415929		0.854231	0.830294	0.843571	-0.0239369	-0.0106597		0.853704	0.831709	0.848848	-0.0219942	-0.00485511
680		0.907061	0.837494	0.861903	-0.0695667	-0.0451576		0.943114	0.837494	0.932002	-0.10562	-0.0111125		0.942697	0.837494	0.929261	-0.105203	-0.0134354		0.8652	0.837494	0.828913	-0.0277065	-0.0362872		0.8652	0.837494	0.828913	-0.0277065	-0.0362872		0.8652	0.837494	0.828913	-0.0277065	-0.0362872		0.854231	0.837494	0.848995	-0.0167369	-0.00523552		0.853704	0.838849	0.854506	-0.0148542	0.000801979
682		0.909212	0.846574	0.867966	-0.0626382	-0.0412458		0.945345	0.846574	0.938521	-0.098771	-0.00682425		0.944944	0.846574	0.936043	-0.0983699	-0.00890088		0.86726	0.846574	0.834762	-0.0206859	-0.0324977		0.86726	0.846574	0.834762	-0.0206859	-0.0324977		0.86726	0.846574	0.834762	-0.0206859	-0.0324977		0.856266	0.846574	0.854975	-0.00969215	-0.00129135		0.855674	0.847854	0.860742	-0.00782003	0.00506809
684		0.910288	0.848283	0.860581	-0.062005	-0.0497068		0.94646	0.848283	0.93058	-0.0981775	-0.0158799		0.946067	0.848283	0.927783	-0.0977846	-0.0182848		0.86829	0.848283	0.827638	-0.0200067	-0.0406514		0.86829	0.848283	0.827638	-0.0200067	-0.0406514		0.86829	0.848283	0.827638	-0.0200067	-0.0406514		0.857284	0.848283	0.847692	-0.00900084	-0.00959202		0.856659	0.849548	0.853146	-0.0071104	-0.00351275
686		0.911364	0.833185	0.852101	-0.0781785	-0.059263		0.947576	0.833185	0.921463	-0.114391	-0.0261132		0.947191	0.833185	0.918297	-0.114006	-0.0288937		0.869319	0.833185	0.819458	-0.0361341	-0.0498617		0.869319	0.833185	0.819458	-0.0361341	-0.0498617		0.869319	0.833185	0.819458	-0.0361341	-0.0498617		0.858301	0.833185	0.839329	-0.0251162	-0.0189728		0.857644	0.834577	0.844424	-0.0230672	-0.0132201
688		0.912439	0.847423	0.853489	-0.0650165	-0.0589501		0.948691	0.847423	0.922956	-0.101268	-0.0257356		0.948315	0.847423	0.91985	-0.100892	-0.0284641		0.870349	0.847423	0.820797	-0.0229261	-0.0495518		0.870349	0.847423	0.820797	-0.0229261	-0.0495518		0.870349	0.847423	0.820797	-0.0229261	-0.0495518		0.859319	0.847423	0.840698	-0.0118961	-0.018621		0.858629	0.848695	0.845852	-0.00993335	-0.0127769
690		0.913515	0.864654	0.85947	-0.0488614	-0.0540446		0.949807	0.864654	0.929386	-0.0851529	-0.0204203		0.949438	0.864654	0.92654	-0.0847845	-0.0228978		0.871379	0.864654	0.826567	-0.00672488	-0.0448119		0.871379	0.864654	0.826567	-0.00672488	-0.0448119		0.871379	0.864654	0.826567	-0.00672488	-0.0448119		0.860337	0.864654	0.846596	0.00431714	-0.0137402		0.859614	0.865783	0.852004	0.00616878	-0.00761019
692		0.914591	0.83581	0.861731	-0.078781	-0.0528603		0.950922	0.83581	0.931816	-0.115112	-0.0191057		0.950562	0.83581	0.929068	-0.114752	-0.0214935		0.872408	0.83581	0.828747	-0.0365984	-0.0436614		0.872408	0.83581	0.828747	-0.0365984	-0.0436614		0.872408	0.83581	0.828747	-0.0365984	-0.0436614		0.861354	0.83581	0.848825	-0.0255443	-0.012529		0.860599	0.837179	0.854328	-0.0234195	-0.00627071
694		0.916742	0.833211	0.865728	-0.0835317	-0.0510145		0.953153	0.833211	0.936114	-0.119942	-0.0170388		0.952809	0.833211	0.933539	-0.119598	-0.0192698		0.874468	0.833211	0.832603	-0.0412571	-0.0418649		0.874468	0.833211	0.832603	-0.0412571	-0.0418649		0.874468	0.833211	0.832603	-0.0412571	-0.0418649		0.863389	0.833211	0.852767	-0.0301788	-0.0106223		0.862569	0.834602	0.858439	-0.0279672	-0.00412955
696		0.917818	0.846781	0.86491	-0.0710372	-0.052908		0.954268	0.846781	0.935235	-0.107487	-0.0190335		0.953933	0.846781	0.932625	-0.107152	-0.0213081		0.875497	0.846781	0.831814	-0.0287165	-0.0436835		0.875497	0.846781	0.831814	-0.0287165	-0.0436835		0.875497	0.846781	0.831814	-0.0287165	-0.0436835		0.864407	0.846781	0.851961	-0.0176262	-0.0124464		0.863554	0.848059	0.857598	-0.0154952	-0.00595571
698		0.917818	0.816703	0.863925	-0.101115	-0.0538927		0.954268	0.816703	0.934176	-0.137565	-0.0200922		0.953933	0.816703	0.931523	-0.137229	-0.0224094		0.875497	0.816703	0.830864	-0.0587941	-0.0446333		0.875497	0.816703	0.830864	-0.0587941	-0.0446333		0.875497	0.816703	0.830864	-0.0587941	-0.0446333		0.864407	0.816703	0.85099	-0.0477038	-0.0134174		0.863554	0.818232	0.856586	-0.0453218	-0.00696844
700		0.91997	0.80299	0.865685	-0.11698	-0.0542849		0.956499	0.80299	0.936068	-0.153509	-0.0204314		0.95618	0.80299	0.933491	-0.15319	-0.0226888		0.877557	0.80299	0.832561	-0.0745667	-0.0449956		0.877557	0.80299	0.832561	-0.0745667	-0.0449956		0.877557	0.80299	0.832561	-0.0745667	-0.0449956		0.866442	0.80299	0.852725	-0.0634523	-0.0137177		0.865524	0.804633	0.858395	-0.0608908	-0.00712904
702		0.921045	0.837322	0.863422	-0.0837232	-0.0576236		0.957614	0.837322	0.933634	-0.120292	-0.02398		0.957303	0.837322	0.93096	-0.119981	-0.0263436		0.878586	0.837322	0.830378	-0.0412644	-0.0482083		0.878586	0.837322	0.830378	-0.0412644	-0.0482083		0.878586	0.837322	0.830378	-0.0412644	-0.0482083		0.86746	0.837322	0.850493	-0.0301379	-0.016967		0.866509	0.838679	0.856068	-0.0278302	-0.0104416
704		0.922121	0.844919	0.86336	-0.0772021	-0.0587611		0.95873	0.844919	0.933568	-0.113811	-0.0251618		0.958427	0.844919	0.930891	-0.113508	-0.0275362		0.879616	0.844919	0.830319	-0.0346972	-0.0492975		0.879616	0.844919	0.830319	-0.0346972	-0.0492975		0.879616	0.844919	0.830319	-0.0346972	-0.0492975		0.868478	0.844919	0.850432	-0.0235586	-0.0180455		0.867494	0.846213	0.856004	-0.0212817	-0.0114902
706		0.923197	0.849683	0.867971	-0.0735141	-0.0552257		0.959845	0.849683	0.938526	-0.110163	-0.0213194		0.959551	0.849683	0.936048	-0.109868	-0.0235022		0.880646	0.849683	0.834767	-0.0309632	-0.0458791		0.880646	0.849683	0.834767	-0.0309632	-0.0458791		0.880646	0.849683	0.834767	-0.0309632	-0.0458791		0.869495	0.849683	0.854979	-0.0198125	-0.0145158		0.868479	0.850937	0.860747	-0.0175428	-0.00773253
708		0.924273	0.851191	0.872615	-0.0730814	-0.0516577		0.960961	0.851191	0.943519	-0.109769	-0.017442		0.960674	0.851191	0.941242	-0.109483	-0.0194318		0.881676	0.851191	0.839246	-0.0304844	-0.0424293		0.881676	0.851191	0.839246	-0.0304844	-0.0424293		0.881676	0.851191	0.839246	-0.0304844	-0.0424293		0.870513	0.851191	0.859559	-0.0193217	-0.0109539		0.869464	0.852432	0.865523	-0.0170319	-0.00394144
710		0.925348	0.850012	0.873936	-0.0753362	-0.0514125		0.962076	0.850012	0.944939	-0.112064	-0.0171373		0.961798	0.850012	0.94272	-0.111786	-0.0190781		0.882705	0.850012	0.84052	-0.0326931	-0.0421848		0.882705	0.850012	0.84052	-0.0326931	-0.0421848		0.882705	0.850012	0.84052	-0.0326931	-0.0421848		0.87153	0.850012	0.860862	-0.0215184	-0.0106689		0.870449	0.851263	0.866881	-0.0191862	-0.00356796
712		0.926424	0.864406	0.875433	-0.0620184	-0.0509906		0.963191	0.864406	0.946549	-0.0987858	-0.0166425		0.962921	0.864406	0.944395	-0.0985157	-0.0185265		0.883735	0.864406	0.841965	-0.0193293	-0.0417699		0.883735	0.864406	0.841965	-0.0193293	-0.0417699		0.883735	0.864406	0.841965	-0.0193293	-0.0417699		0.872548	0.864406	0.862338	-0.00814243	-0.0102096		0.871434	0.865537	0.868422	-0.00589773	-0.00301265
714		0.928576	0.886966	0.875408	-0.04161	-0.0531673		0.965422	0.886966	0.946522	-0.0784568	-0.0189004		0.965169	0.886966	0.944367	-0.078203	-0.0208019		0.885794	0.886966	0.841941	0.00117121	-0.0438536		0.885794	0.886966	0.841941	0.00117121	-0.0438536		0.885794	0.886966	0.841941	0.00117121	-0.0438536		0.874583	0.886966	0.862314	0.0123822	-0.0122698		0.873404	0.887908	0.868396	0.0145039	-0.00500868
716		0.928576	0.848978	0.873424	-0.0795977	-0.0551511		0.965422	0.848978	0.944389	-0.116444	-0.0210333		0.965169	0.848978	0.942148	-0.116191	-0.0230207		0.885794	0.848978	0.840027	-0.0368164	-0.0457672		0.885794	0.848978	0.840027	-0.0368164	-0.0457672		0.885794	0.848978	0.840027	-0.0368164	-0.0457672		0.874583	0.848978	0.860357	-0.0256055	-0.0142261		0.873404	0.850238	0.866356	-0.0231669	-0.00704898
718		0.930727	0.82739	0.872933	-0.103337	-0.0577936		0.967653	0.82739	0.943861	-0.140264	-0.023792		0.967416	0.82739	0.941599	-0.140026	-0.0258171		0.887854	0.82739	0.839554	-0.0604642	-0.0483002		0.887854	0.82739	0.839554	-0.0604642	-0.0483002		0.887854	0.82739	0.839554	-0.0604642	-0.0483002		0.876619	0.82739	0.859873	-0.0492291	-0.0167456		0.875375	0.828829	0.86585	-0.0465453	-0.0095241
720		0.931803	0.871623	0.874833	-0.0601795	-0.0569694		0.968769	0.871623	0.945904	-0.0971452	-0.0228647		0.968539	0.871623	0.943724	-0.096916	-0.0248157		0.888883	0.871623	0.841386	-0.0172601	-0.0474972		0.888883	0.871623	0.841386	-0.0172601	-0.0474972		0.888883	0.871623	0.841386	-0.0172601	-0.0474972		0.877636	0.871623	0.861747	-0.00601292	-0.0158896		0.87636	0.872694	0.867805	-0.0036655	-0.00855508
722		0.931803	0.858704	0.873487	-0.0730983	-0.0583153		0.968769	0.858704	0.944457	-0.110064	-0.0243118		0.968539	0.858704	0.942218	-0.109835	-0.0263211		0.888883	0.858704	0.840088	-0.030179	-0.0487955		0.888883	0.858704	0.840088	-0.030179	-0.0487955		0.888883	0.858704	0.840088	-0.030179	-0.0487955		0.877636	0.858704	0.860419	-0.0189318	-0.0172168		0.87636	0.859883	0.86642	-0.0164766	-0.00993932
724		0.931803	0.839948	0.877355	-0.0918547	-0.0544475		0.968769	0.839948	0.948615	-0.12882	-0.0201532		0.968539	0.839948	0.946544	-0.128591	-0.0219949		0.888883	0.839948	0.843819	-0.0489354	-0.0450644		0.888883	0.839948	0.843819	-0.0489354	-0.0450644		0.888883	0.839948	0.843819	-0.0489354	-0.0450644		0.877636	0.839948	0.864234	-0.0376882	-0.0134025		0.87636	0.841283	0.870398	-0.0350766	-0.00596121
726		0.933954	0.859779	0.880137	-0.0741751	-0.0538174		0.970999	0.859779	0.951606	-0.11122	-0.0193934		0.970787	0.859779	0.949656	-0.111007	-0.0211309		0.890943	0.859779	0.846502	-0.0311636	-0.0444406		0.890943	0.859779	0.846502	-0.0311636	-0.0444406		0.890943	0.859779	0.846502	-0.0311636	-0.0444406		0.879672	0.859779	0.866977	-0.0198923	-0.0126946		0.87833	0.860949	0.873259	-0.0173809	-0.00507038
728		0.933954	0.884168	0.882846	-0.049786	-0.0511082		0.970999	0.884168	0.954519	-0.086831	-0.0164806		0.970787	0.884168	0.952686	-0.0866182	-0.0181008		0.890943	0.884168	0.849116	-0.00677448	-0.0418273		0.890943	0.884168	0.849116	-0.00677448	-0.0418273		0.890943	0.884168	0.849116	-0.00677448	-0.0418273		0.879672	0.884168	0.869649	0.00449682	-0.010023		0.87833	0.885134	0.876046	0.00680477	-0.00228399
730		0.93503	0.875894	0.879037	-0.0591358	-0.0559932		0.972115	0.875894	0.950423	-0.0962206	-0.0216915		0.97191	0.875894	0.948425	-0.0960159	-0.0234849		0.891973	0.875894	0.845441	-0.0160783	-0.0465314		0.891973	0.875894	0.845441	-0.0160783	-0.0465314		0.891973	0.875894	0.845441	-0.0160783	-0.0465314		0.880689	0.875894	0.865892	-0.00479493	-0.0147971		0.879315	0.876929	0.872128	-0.00238539	-0.00718684
732		0.936106	0.849679	0.877708	-0.0864273	-0.0583982		0.97323	0.849679	0.948994	-0.123552	-0.0242361		0.973034	0.849679	0.946938	-0.123355	-0.0260952		0.893002	0.849679	0.844159	-0.0433237	-0.0488434		0.893002	0.849679	0.844159	-0.0433237	-0.0488434		0.893002	0.849679	0.844159	-0.0433237	-0.0488434		0.881707	0.849679	0.864581	-0.0320282	-0.0171256		0.8803	0.850932	0.870761	-0.0293675	-0.00953903
734		0.936106	0.866411	0.878913	-0.0696952	-0.0571925		0.97323	0.866411	0.95029	-0.10682	-0.0229398		0.973034	0.866411	0.948287	-0.106623	-0.0247467		0.893002	0.866411	0.845322	-0.0265917	-0.0476803		0.893002	0.866411	0.845322	-0.0265917	-0.0476803		0.893002	0.866411	0.845322	-0.0265917	-0.0476803		0.881707	0.866411	0.86577	-0.0152962	-0.0159366		0.8803	0.867525	0.872001	-0.012775	-0.00829897
736		0.937182	0.859471	0.877249	-0.0777105	-0.0599323		0.974346	0.859471	0.948501	-0.114875	-0.0258443		0.974157	0.859471	0.946426	-0.114686	-0.0277315		0.894032	0.859471	0.843717	-0.0345609	-0.0503152		0.894032	0.859471	0.843717	-0.0345609	-0.0503152		0.894032	0.859471	0.843717	-0.0345609	-0.0503152		0.882724	0.859471	0.864129	-0.0232534	-0.0185952		0.881285	0.860643	0.870289	-0.0206417	-0.0109955
738		0.939333	0.849548	0.886673	-0.0897846	-0.0526604		0.976576	0.849548	0.958633	-0.127028	-0.0179435		0.976404	0.849548	0.956966	-0.126856	-0.0194387		0.896091	0.849548	0.852807	-0.0465429	-0.0432845		0.896091	0.849548	0.852807	-0.0465429	-0.0432845		0.896091	0.849548	0.852807	-0.0465429	-0.0432845		0.88476	0.849548	0.873422	-0.0352112	-0.0113375		0.883255	0.850803	0.879981	-0.0324516	-0.00327353
740		0.937182	0.895864	0.88871	-0.0413178	-0.0484711		0.974346	0.895864	0.960824	-0.0784818	-0.0135218		0.974157	0.895864	0.959245	-0.0782935	-0.0149124		0.894032	0.895864	0.854772	0.00183187	-0.0392595		0.894032	0.895864	0.854772	0.00183187	-0.0392595		0.894032	0.895864	0.854772	0.00183187	-0.0392595		0.882724	0.895864	0.875432	0.0131394	-0.00729269		0.881285	0.896732	0.882077	0.0154475	0.000792394
742		0.939333	0.903321	0.881694	-0.0360121	-0.0576391		0.976576	0.903321	0.95328	-0.0732555	-0.0232964		0.976404	0.903321	0.951397	-0.0730836	-0.0250074		0.896091	0.903321	0.848004	0.0072296	-0.0480871		0.896091	0.903321	0.848004	0.0072296	-0.0480871		0.896091	0.903321	0.848004	0.0072296	-0.0480871		0.88476	0.903321	0.868512	0.0185612	-0.0162473		0.883255	0.904127	0.874861	0.0208724	-0.0083942
744		0.940409	0.900623	0.886715	-0.0397854	-0.0536938		0.977692	0.900623	0.958678	-0.0770685	-0.0190134		0.977528	0.900623	0.957013	-0.0769047	-0.0205151		0.897121	0.900623	0.852848	0.00350235	-0.0442734		0.897121	0.900623	0.852848	0.00350235	-0.0442734		0.897121	0.900623	0.852848	0.00350235	-0.0442734		0.885777	0.900623	0.873464	0.0148461	-0.0123134		0.88424	0.901452	0.880025	0.0172123	-0.00421509
746		0.940409	0.882231	0.885678	-0.0581774	-0.0547307		0.977692	0.882231	0.957564	-0.0954604	-0.0201283		0.977528	0.882231	0.955853	-0.0952967	-0.0216748		0.897121	0.882231	0.851847	-0.0148896	-0.0452736		0.897121	0.882231	0.851847	-0.0148896	-0.0452736		0.897121	0.882231	0.851847	-0.0148896	-0.0452736		0.885777	0.882231	0.872441	-0.00354589	-0.013336		0.88424	0.883214	0.878958	-0.00102628	-0.00528155
748		0.940409	0.852554	0.896631	-0.0878549	-0.0437778		0.977692	0.852554	0.96934	-0.125138	-0.00835218		0.977528	0.852554	0.968104	-0.124974	-0.00942413		0.897121	0.852554	0.862413	-0.0445671	-0.0347082		0.897121	0.852554	0.862413	-0.0445671	-0.0347082		0.897121	0.852554	0.862413	-0.0445671	-0.0347082		0.885777	0.852554	0.883243	-0.0332234	-0.00253466		0.88424	0.853784	0.890224	-0.0304563	0.0059836
750		0.941485	0.856531	0.887262	-0.0849531	-0.0542226		0.978807	0.856531	0.959266	-0.122276	-0.0195407		0.978652	0.856531	0.957625	-0.12212	-0.0210268		0.898151	0.856531	0.853375	-0.0416192	-0.0447755		0.898151	0.856531	0.853375	-0.0416192	-0.0447755		0.898151	0.856531	0.853375	-0.0416192	-0.0447755		0.886795	0.856531	0.874003	-0.0302634	-0.0127916		0.885225	0.857728	0.880587	-0.0274969	-0.00463754
752		0.943636	0.865287	0.882556	-0.0783493	-0.0610798		0.981038	0.865287	0.954207	-0.115751	-0.0268309		0.980899	0.865287	0.952362	-0.115612	-0.0285373		0.90021	0.865287	0.848836	-0.0349234	-0.0513741		0.90021	0.865287	0.848836	-0.0349234	-0.0513741		0.90021	0.865287	0.848836	-0.0349234	-0.0513741		0.88883	0.865287	0.869363	-0.0235435	-0.0194675		0.887195	0.86641	0.875748	-0.0207848	-0.0114475
754		0.94256	0.861834	0.883747	-0.0807262	-0.0588136		0.979923	0.861834	0.955487	-0.118089	-0.0244356		0.979775	0.861834	0.953693	-0.117941	-0.0260822		0.89918	0.861834	0.849984	-0.0373463	-0.0491961		0.89918	0.861834	0.849984	-0.0373463	-0.0491961		0.89918	0.861834	0.849984	-0.0373463	-0.0491961		0.887813	0.861834	0.870537	-0.0259785	-0.0172758		0.88621	0.862987	0.876972	-0.0232236	-0.00923805
756		0.943636	0.849592	0.884185	-0.0940441	-0.0594509		0.981038	0.849592	0.955958	-0.131446	-0.0250796		0.980899	0.849592	0.954183	-0.131307	-0.0267155		0.90021	0.849592	0.850407	-0.0506182	-0.0498029		0.90021	0.849592	0.850407	-0.0506182	-0.0498029		0.90021	0.849592	0.850407	-0.0506182	-0.0498029		0.88883	0.849592	0.870969	-0.0392383	-0.0178612		0.887195	0.850846	0.877423	-0.0363487	-0.00977221
758		0.943636	0.86617	0.890341	-0.0774663	-0.053295		0.981038	0.86617	0.962577	-0.114868	-0.0184611		0.980899	0.86617	0.961069	-0.114729	-0.0198301		0.90021	0.86617	0.856345	-0.0340404	-0.0438647		0.90021	0.86617	0.856345	-0.0340404	-0.0438647		0.90021	0.86617	0.856345	-0.0340404	-0.0438647		0.88883	0.86617	0.87704	-0.0226605	-0.0117904		0.887195	0.867286	0.883754	-0.0199091	-0.00344079
760		0.944712	0.894423	0.876741	-0.0502892	-0.0679709		0.982153	0.894423	0.947955	-0.0877309	-0.0341988		0.982022	0.894423	0.945857	-0.0875999	-0.0361653		0.90124	0.894423	0.843226	-0.00681724	-0.0580135		0.90124	0.894423	0.843226	-0.00681724	-0.0580135		0.90124	0.894423	0.843226	-0.00681724	-0.0580135		0.889848	0.894423	0.863628	0.00457475	-0.02622		0.88818	0.895303	0.869766	0.007123	-0.0184137
762		0.944712	0.864172	0.873203	-0.0805399	-0.0715084		0.982153	0.864172	0.944151	-0.117982	-0.0380022		0.982022	0.864172	0.9419	-0.117851	-0.040122		0.90124	0.864172	0.839814	-0.037068	-0.0614259		0.90124	0.864172	0.839814	-0.037068	-0.0614259		0.90124	0.864172	0.839814	-0.037068	-0.0614259		0.889848	0.864172	0.860139	-0.025676	-0.0297086		0.88818	0.865305	0.866128	-0.0228754	-0.0220521
764		0.945788	0.844582	0.881469	-0.101205	-0.0643188		0.983269	0.844582	0.953038	-0.138687	-0.030231		0.983146	0.844582	0.951145	-0.138564	-0.0320009		0.902269	0.844582	0.847787	-0.0576873	-0.0544826		0.902269	0.844582	0.847787	-0.0576873	-0.0544826		0.902269	0.844582	0.847787	-0.0576873	-0.0544826		0.890865	0.844582	0.86829	-0.0462832	-0.0225752		0.889165	0.845879	0.874629	-0.0432867	-0.0145361
766		0.946863	0.925605	0.891617	-0.021258	-0.055246		0.984384	0.925605	0.963949	-0.058779	-0.0204351		0.98427	0.925605	0.962496	-0.0586644	-0.0217734		0.903299	0.925605	0.857576	0.0223061	-0.0457227		0.903299	0.925605	0.857576	0.0223061	-0.0457227		0.903299	0.925605	0.857576	0.0223061	-0.0457227		0.891883	0.925605	0.878298	0.0337222	-0.0135847		0.89015	0.926226	0.885067	0.0360755	-0.00508328
768		0.945788	0.872054	0.891068	-0.0737336	-0.0547194		0.983269	0.872054	0.963359	-0.111215	-0.0199102		0.983146	0.872054	0.961882	-0.111092	-0.0212641		0.902269	0.872054	0.857047	-0.0302156	-0.0452228		0.902269	0.872054	0.857047	-0.0302156	-0.0452228		0.902269	0.872054	0.857047	-0.0302156	-0.0452228		0.890865	0.872054	0.877757	-0.0188115	-0.0131087		0.889165	0.873121	0.884502	-0.0160441	-0.0046631
770		0.947939	0.820563	0.892255	-0.127376	-0.0556837		0.9855	0.820563	0.964635	-0.164936	-0.0208645		0.985393	0.820563	0.96321	-0.16483	-0.0221834		0.904329	0.820563	0.858192	-0.0837657	-0.0461369		0.904329	0.820563	0.858192	-0.0837657	-0.0461369		0.904329	0.820563	0.858192	-0.0837657	-0.0461369		0.892901	0.820563	0.878928	-0.0723375	-0.0139731		0.891135	0.82206	0.885723	-0.0690754	-0.0054121
772		0.947939	0.915883	0.898944	-0.0320556	-0.0489953		0.9855	0.915883	0.971826	-0.0696163	-0.0136735		0.985393	0.915883	0.970691	-0.0695098	-0.0147025		0.904329	0.915883	0.864644	0.0115546	-0.0396851		0.904329	0.915883	0.864644	0.0115546	-0.0396851		0.904329	0.915883	0.864644	0.0115546	-0.0396851		0.892901	0.915883	0.885523	0.0229827	-0.00737733		0.891135	0.916585	0.892602	0.0254497	0.00146695
774		0.95009	0.908407	0.904417	-0.0416831	-0.0456738		0.98773	0.908407	0.977711	-0.0793231	-0.0100199		0.98764	0.908407	0.976812	-0.0792331	-0.0108282		0.906388	0.908407	0.869923	0.00201913	-0.036465		0.906388	0.908407	0.869923	0.00201913	-0.036465		0.906388	0.908407	0.869923	0.00201913	-0.036465		0.894936	0.908407	0.890921	0.0134715	-0.00401529		0.893105	0.909171	0.898231	0.016066	0.00512595
776		0.949015	0.896996	0.908767	-0.0520188	-0.0402482		0.986615	0.896996	0.982387	-0.0896192	-0.00422775		0.986517	0.896996	0.981678	-0.0895209	-0.00483935		0.905359	0.896996	0.874119	-0.00836265	-0.0312393		0.905359	0.896996	0.874119	-0.00836265	-0.0312393		0.905359	0.896996	0.874119	-0.00836265	-0.0312393		0.893918	0.896996	0.89521	0.00307761	0.00129199		0.89212	0.897855	0.902705	0.00573472	0.0105848
778		0.951166	0.872564	0.898443	-0.0786019	-0.0527232		0.988846	0.872564	0.971288	-0.116282	-0.017558		0.988764	0.872564	0.970131	-0.1162	-0.0186333		0.907418	0.872564	0.864161	-0.0348536	-0.0432572		0.907418	0.872564	0.864161	-0.0348536	-0.0432572		0.907418	0.872564	0.864161	-0.0348536	-0.0432572		0.895954	0.872564	0.88503	-0.0233892	-0.010924		0.89409	0.873627	0.892087	-0.0204631	-0.00200312
780		0.949015	0.862711	0.898861	-0.0863042	-0.0501534		0.986615	0.862711	0.971738	-0.123905	-0.0148774		0.986517	0.862711	0.970599	-0.123806	-0.0159182		0.905359	0.862711	0.864564	-0.042648	-0.0407942		0.905359	0.862711	0.864564	-0.042648	-0.0407942		0.905359	0.862711	0.864564	-0.042648	-0.0407942		0.893918	0.862711	0.885442	-0.0312078	-0.00847615		0.89212	0.863856	0.892518	-0.0282647	0.00039723
782		0.951166	0.850115	0.90849	-0.101051	-0.0426764		0.988846	0.850115	0.98209	-0.138731	-0.00675609		0.988764	0.850115	0.981368	-0.138649	-0.00739605		0.907418	0.850115	0.873852	-0.0573031	-0.0335657		0.907418	0.850115	0.873852	-0.0573031	-0.0335657		0.907418	0.850115	0.873852	-0.0573031	-0.0335657		0.895954	0.850115	0.894937	-0.0458387	-0.00101615		0.89409	0.851365	0.902421	-0.0427254	0.00833015
784		0.951166	0.901192	0.903106	-0.0499739	-0.0480607		0.988846	0.901192	0.976301	-0.0876536	-0.0125451		0.988764	0.901192	0.975346	-0.0875717	-0.0134184		0.907418	0.901192	0.868658	-0.00622561	-0.0387596		0.907418	0.901192	0.868658	-0.00622561	-0.0387596		0.907418	0.901192	0.868658	-0.00622561	-0.0387596		0.895954	0.901192	0.889628	0.00523878	-0.00632597		0.89409	0.902016	0.896883	0.00792606	0.00279232
786		0.951166	0.905347	0.894782	-0.0458192	-0.0563847		0.988846	0.905347	0.967351	-0.0834989	-0.0214947		0.988764	0.905347	0.966035	-0.083417	-0.0227286		0.907418	0.905347	0.860629	-0.00207095	-0.0467891		0.907418	0.905347	0.860629	-0.00207095	-0.0467891		0.907418	0.905347	0.860629	-0.00207095	-0.0467891		0.895954	0.905347	0.881419	0.00939345	-0.0145347		0.89409	0.906137	0.888321	0.0120461	-0.00576897
788		0.951166	0.808576	0.901139	-0.14259	-0.0500271		0.988846	0.808576	0.974187	-0.18027	-0.0146592		0.988764	0.808576	0.973146	-0.180188	-0.0156177		0.907418	0.808576	0.866762	-0.0988419	-0.0406564		0.907418	0.808576	0.866762	-0.0988419	-0.0406564		0.907418	0.808576	0.866762	-0.0988419	-0.0406564		0.895954	0.808576	0.887688	-0.0873775	-0.00826513		0.89409	0.810173	0.89486	-0.0839177	0.000769882
790		0.953318	0.865897	0.903074	-0.0874209	-0.0502437		0.991077	0.865897	0.976267	-0.12518	-0.0148098		0.991011	0.865897	0.97531	-0.125114	-0.0157008		0.909477	0.865897	0.868628	-0.0435805	-0.0408493		0.909477	0.865897	0.868628	-0.0435805	-0.0408493		0.909477	0.865897	0.868628	-0.0435805	-0.0408493		0.897989	0.865897	0.889597	-0.032092	-0.00839229		0.896061	0.867015	0.89685	-0.0290451	0.000789825
792		0.954393	0.911932	0.901025	-0.042461	-0.0533685		0.992192	0.911932	0.974064	-0.0802597	-0.0181282		0.992135	0.911932	0.973019	-0.0802024	-0.0191162		0.910507	0.911932	0.866651	0.0014254	-0.0438556		0.910507	0.911932	0.866651	0.0014254	-0.0438556		0.910507	0.911932	0.866651	0.0014254	-0.0438556		0.899006	0.911932	0.887576	0.012926	-0.0114306		0.897046	0.912667	0.894743	0.0156214	-0.00230266
794		0.954393	0.80458	0.906318	-0.149813	-0.0480752		0.992192	0.80458	0.979755	-0.187612	-0.0124371		0.992135	0.80458	0.978939	-0.187554	-0.0131957		0.910507	0.80458	0.871758	-0.105927	-0.0387495		0.910507	0.80458	0.871758	-0.105927	-0.0387495		0.910507	0.80458	0.871758	-0.105927	-0.0387495		0.899006	0.80458	0.892796	-0.0944261	-0.00621054		0.897046	0.80621	0.900187	-0.0908352	0.00314155
796		0.954393	0.888263	0.902464	-0.0661301	-0.0519295		0.992192	0.888263	0.975611	-0.103929	-0.0165811		0.992135	0.888263	0.974628	-0.103871	-0.0175067		0.910507	0.888263	0.86804	-0.0222437	-0.0424675		0.910507	0.888263	0.86804	-0.0222437	-0.0424675		0.910507	0.888263	0.86804	-0.0222437	-0.0424675		0.899006	0.888263	0.888995	-0.0107431	-0.0100115		0.897046	0.889195	0.896223	-0.00785018	-0.000822645
798		0.954393	0.921609	0.903418	-0.032784	-0.0509758		0.992192	0.921609	0.976636	-0.0705827	-0.0155557		0.992135	0.921609	0.975695	-0.0705254	-0.01644		0.910507	0.921609	0.86896	0.0111024	-0.0415475		0.910507	0.921609	0.86896	0.0111024	-0.0415475		0.910507	0.921609	0.86896	0.0111024	-0.0415475		0.899006	0.921609	0.889935	0.022603	-0.009071		0.897046	0.922263	0.897204	0.0252177	0.000158259
800		0.955469	0.914381	0.920943	-0.0410881	-0.0345262		0.993308	0.914381	0.995479	-0.0789264	0.00217135		0.993258	0.914381	0.995297	-0.0788773	0.00203826		0.911537	0.914381	0.885865	0.00284441	-0.0256718		0.911537	0.914381	0.885865	0.00284441	-0.0256718		0.911537	0.914381	0.885865	0.00284441	-0.0256718		0.900024	0.914381	0.907218	0.0143571	0.00719413		0.898031	0.915095	0.915229	0.0170647	0.0171981
802		0.954393	0.908863	0.905493	-0.0455301	-0.0489006		0.992192	0.908863	0.978868	-0.0833288	-0.0133245		0.992135	0.908863	0.978016	-0.0832715	-0.0141189		0.910507	0.908863	0.870961	-0.0016437	-0.0395457		0.910507	0.908863	0.870961	-0.0016437	-0.0395457		0.910507	0.908863	0.870961	-0.0016437	-0.0395457		0.899006	0.908863	0.891982	0.0098569	-0.00702453		0.897046	0.909624	0.899338	0.0125779	0.00229261
804		0.955469	1	0.904249	0.0445308	-0.0512204		0.993308	1	0.97753	0.00669246	-0.0157775		0.993258	1	0.976624	0.00674157	-0.016634		0.911537	1	0.869761	0.0884633	-0.0417755		0.911537	1	0.869761	0.0884633	-0.0417755		0.911537	1	0.869761	0.0884633	-0.0417755		0.900024	1	0.890755	0.0999759	-0.00926899		0.898031	1	0.898059	0.101969	2.80476e-05
806		0.957621	0.933931	0.917137	-0.0236898	-0.0404842		0.995538	0.933931	0.991386	-0.0616075	-0.00415202		0.995506	0.933931	0.991039	-0.0615747	-0.00446643		0.913596	0.933931	0.882193	0.0203348	-0.031403		0.913596	0.933931	0.882193	0.0203348	-0.031403		0.913596	0.933931	0.882193	0.0203348	-0.031403		0.902059	0.933931	0.903464	0.0318716	0.00140508		0.900001	0.934482	0.911314	0.0344813	0.0113131
808		0.956545	0.861484	0.914994	-0.0950609	-0.041551		0.994423	0.861484	0.989083	-0.132939	-0.00534017		0.994382	0.861484	0.988643	-0.132898	-0.00573923		0.912566	0.861484	0.880126	-0.0510823	-0.0324401		0.912566	0.861484	0.880126	-0.0510823	-0.0324401		0.912566	0.861484	0.880126	-0.0510823	-0.0324401		0.901042	0.861484	0.901352	-0.0395576	0.000309826		0.899016	0.862639	0.90911	-0.0363762	0.0100945
810		0.958696	0.898222	0.907974	-0.0604744	-0.0507228		0.996654	0.898222	0.981535	-0.0984317	-0.015119		0.996629	0.898222	0.980791	-0.0984071	-0.0158386		0.914626	0.898222	0.873354	-0.0164037	-0.0412715		0.914626	0.898222	0.873354	-0.0164037	-0.0412715		0.914626	0.898222	0.873354	-0.0164037	-0.0412715		0.903077	0.898222	0.894428	-0.00485485	-0.00864863		0.900986	0.899071	0.90189	-0.00191471	0.000903893
812		0.958696	0.883421	0.90897	-0.0752753	-0.0497269		0.996654	0.883421	0.982606	-0.113233	-0.0140482		0.996629	0.883421	0.981905	-0.113208	-0.0147247		0.914626	0.883421	0.874315	-0.0312047	-0.0403108		0.914626	0.883421	0.874315	-0.0312047	-0.0403108		0.914626	0.883421	0.874315	-0.0312047	-0.0403108		0.903077	0.883421	0.89541	-0.0196558	-0.00766647		0.900986	0.884394	0.902914	-0.0165922	0.00192823
814		0.958696	0.883634	0.917863	-0.0750625	-0.0408332		0.996654	0.883634	0.992168	-0.11302	-0.00448611		0.996629	0.883634	0.991852	-0.112995	-0.00477721		0.914626	0.883634	0.882894	-0.0309919	-0.0317317		0.914626	0.883634	0.882894	-0.0309919	-0.0317317		0.914626	0.883634	0.882894	-0.0309919	-0.0317317		0.903077	0.883634	0.904181	-0.019443	0.0011041		0.900986	0.884605	0.912061	-0.0163812	0.0110754
816		0.959772	0.947629	0.92442	-0.0121437	-0.0353527		0.997769	0.947629	0.999217	-0.0501406	0.00144754		0.997753	0.947629	0.999185	-0.0501243	0.00143234		0.915656	0.947629	0.889219	0.031973	-0.026437		0.915656	0.947629	0.889219	0.031973	-0.026437		0.915656	0.947629	0.889219	0.031973	-0.026437		0.904095	0.947629	0.910647	0.043534	0.00655205		0.901971	0.948065	0.918804	0.0460946	0.0168336
818		0.961924	0.914111	0.925148	-0.0478128	-0.0367757		1	0.914111	1	-0.0858891	0		1	0.914111	1	-0.0858891	0		0.917715	0.914111	0.889921	-0.00360403	-0.0277936		0.917715	0.914111	0.889921	-0.00360403	-0.0277936		0.917715	0.914111	0.889921	-0.00360403	-0.0277936		0.90613	0.914111	0.911365	0.00798104	0.00523523		0.903941	0.914827	0.919554	0.0108864	0.0156128
820		0.959772	0.922627	0.923507	-0.0371453	-0.0362652		0.997769	0.922627	0.998236	-0.0751422	0.000466475		0.997753	0.922627	0.998165	-0.0751259	0.000411741		0.915656	0.922627	0.888338	0.00697141	-0.0273172		0.915656	0.922627	0.888338	0.00697141	-0.0273172		0.915656	0.922627	0.888338	0.00697141	-0.0273172		0.904095	0.922627	0.909747	0.0185323	0.00565219		0.901971	0.923272	0.917866	0.0213015	0.0158951
822		0.960848	0.953436	0.919487	-0.0074119	-0.0413606		0.998885	0.953436	0.993914	-0.0454485	-0.00497069		0.998876	0.953436	0.993669	-0.0454404	-0.00520779		0.916685	0.953436	0.884461	0.0367508	-0.0322244		0.916685	0.953436	0.884461	0.0367508	-0.0322244		0.916685	0.953436	0.884461	0.0367508	-0.0322244		0.905112	0.953436	0.905783	0.0483238	0.000670537		0.902956	0.953824	0.913732	0.0508686	0.0107758
824		0.959772	0.967058	0.916691	0.00728541	-0.0430817		0.997769	0.967058	0.990907	-0.0307116	-0.00686233		0.997753	0.967058	0.99054	-0.0306952	-0.00721243		0.915656	0.967058	0.881763	0.0514021	-0.0338926		0.915656	0.967058	0.881763	0.0514021	-0.0338926		0.915656	0.967058	0.881763	0.0514021	-0.0338926		0.904095	0.967058	0.903025	0.062963	-0.00106998		0.901971	0.967332	0.910855	0.0653616	0.00888428
826		0.961924	0.945299	0.920373	-0.0166244	-0.0415508		1	0.945299	0.994866	-0.0547007	-0.00513404		1	0.945299	0.994659	-0.0547007	-0.00534095		0.917715	0.945299	0.885315	0.0275844	-0.0323999		0.917715	0.945299	0.885315	0.0275844	-0.0323999		0.917715	0.945299	0.885315	0.0275844	-0.0323999		0.90613	0.945299	0.906656	0.0391694	0.000526166		0.903941	0.945756	0.914642	0.0418147	0.0107015
828		0.959772	0.922373	0.91557	-0.0373988	-0.0442018		0.997769	0.922373	0.989703	-0.0753958	-0.00806662		0.997753	0.922373	0.989288	-0.0753794	-0.00846526		0.915656	0.922373	0.880682	0.00671788	-0.0349731		0.915656	0.922373	0.880682	0.00671788	-0.0349731		0.915656	0.922373	0.880682	0.00671788	-0.0349731		0.904095	0.922373	0.90192	0.0182788	-0.00217458		0.901971	0.923021	0.909703	0.0210501	0.00773225
830		0.960848	0.917235	0.909782	-0.0436133	-0.0510659		0.998885	0.917235	0.983479	-0.0816499	-0.0154055		0.998876	0.917235	0.982813	-0.0816417	-0.0160631		0.916685	0.917235	0.875099	0.00054948	-0.0415865		0.916685	0.917235	0.875099	0.00054948	-0.0415865		0.916685	0.917235	0.875099	0.00054948	-0.0415865		0.905112	0.917235	0.896212	0.0121225	-0.00890051		0.902956	0.917925	0.90375	0.0149692	0.000793765
min:		0.00450911	0	0.0310839				0.0072855	0	0.0387407				0	0	0				0.00128555	0	0.0274805				0.00128555	0	0.0274805				0.00128555	0	0.0274805				0.000440805	0	0.029674				0.0272508	0.00834103	0
max:		0.961924	1	0.925148				1	1	1				1	1	1				0.917715	1	0.889921				0.917715	1	0.889921				0.917715	1	0.889921				0.90613	1	0.911365				0.903941	1	0.919554
sum:		101.338	96.4212	100.452
average:		0.530566	0.504823	0.525929
SD:		0.428743	0.395895	0.381711
sqrt(sum(S^2))		9.41767	8.85748	8.97299
min (all spectra):								0						0						0						0						0						0						0
max (all spectra):								1						1						1						1						1						1						1
[truncated: 13 more columns]

## Sheet: Green
		Raw						Normalized: Max, S'=S/max(S)						Normalized: MinMax, S'=[S-min(S)]/[max(S)-min(S)]						Normalized: AUC, S'=S/Area(S)						Normalized: Sum, S'=S/sum(S)						Normalized: Ave, S'=S/average(S)						Normalized: L2, S'=S/sqrt(sum(S^2))						Normalized: SNV, S'=[S-average(S)]/stdev(S)
		Bias	-0.0217444	-0.0140307				Bias	-0.0344152	0.0107049				Bias	-0.025891	0.00275635				Bias	-2.04806e-18	-6.90256e-19				Bias	-4.09613e-18	-1.38051e-18				Bias	-7.87038e-16	-3.99913e-16				Bias	0.000189228	0.000498763				Bias	-1.80077e-15	-9.10267e-16
		σBias	0.0158082	0.0138307				σBias	0.0274987	0.0143974				σBias	0.0457452	0.0176817				σBias	9.64494e-05	7.90185e-05				σBias	0.000192899	0.000158037				σBias	0.0368437	0.0301851				σBias	0.00242997	0.00186793				σBias	0.0828669	0.0510959
		RMSE	0.026859	0.0196761				RMSE	0.0440072	0.0179107				RMSE	0.0524596	0.0178494				RMSE	9.61966e-05	7.88114e-05				RMSE	0.000192393	0.000157623				RMSE	0.0367471	0.0301059				RMSE	0.00243098	0.00192864				RMSE	0.0826497	0.050962
		r	0.996567	0.998695				r	0.996567	0.998695				r	0.996567	0.998695				r	0.996567	0.998695				r	0.996567	0.998695				r	0.996567	0.998695				r	0.996567	0.998695				r	0.996567	0.998695
		Upper LoA	0.00923968	0.0130774				Upper LoA	0.0194823	0.0389237				Upper LoA	0.0637696	0.0374125				Upper LoA	0.000189041	0.000154876				Upper LoA	0.000378082	0.000309753				Upper LoA	0.0722136	0.0591627				Upper LoA	0.00495197	0.0041599				Upper LoA	0.162419	0.100148
		Lower LoA	-0.0527284	-0.0411389				Lower LoA	-0.0883128	-0.0175139				Lower LoA	-0.115552	-0.0318998				Lower LoA	-0.000189041	-0.000154876				Lower LoA	-0.000378082	-0.000309753				Lower LoA	-0.0722136	-0.0591627				Lower LoA	-0.00457351	-0.00316238				Lower LoA	-0.162419	-0.100148
			R		R difference				R'		R' difference				R'		R' difference				R'		R' difference				R'		R' difference				R'		R' difference				R'		R' difference				R'		R' difference
λ [nm]		Green_Ref	Green_Xe	Green_TH	d_Green_Xe	d_Green_TH		Max_ Green_Ref	Max_Green_Xe	Max_Green_TH	d_Max_Green_Xe	d_Max_Green_TH		MinMax_Green_Ref	MinMax_Green_Xe	MinMax_Green_TH	d_MinMax_Green_Xe	d_MinMax_Green_TH		AUC_Green_Ref	AUC_Green_Xe	AUC_Green_TH	d_AUC_Green_Xe	d_AUC_Green_TH		Sum_Green_Ref	Sum_Green_Xe	Sum_Green_TH	d_sum_Green_Xe	d_sum_Green_TH		Ave_Green_Ref	Ave_Green_Xe	Ave_Green_TH	d_Ave_Green_Xe	d_Ave_Green_TH		L2_Green_Ref	L2_Green_Xe	L2_Green_TH	d_L2_Green_Xe	d_L2_Green_TH		SNV_Green_Ref	SNV_Green_Xe	SNV_Green_TH	d_SNV_Green_Xe	d_SNV_Green_TH
450		0.17	0.156938	0.197172	-0.0130624	0.0271724		0.314233	0.293291	0.389302	-0.0209418	0.0750695		0.0511509	0.0547778	0.137731	0.00362695	0.0865802		0.00145993	0.00145128	0.00177498	-8.65269e-06	0.000315051		0.00291986	0.00290255	0.00354996	-1.73054e-05	0.000630102		0.557693	0.554388	0.678042	-0.00330533	0.12035		0.0369735	0.0368593	0.0452906	-0.000114229	0.00831703		-1.00895	-1.03499	-0.771029	-0.0260331	0.237923
452		0.175	0.16173	0.197462	-0.0132704	0.022462		0.323475	0.302247	0.389874	-0.0212285	0.0663991		0.0639386	0.0667557	0.138538	0.00281709	0.0745997		0.00150287	0.00149559	0.00177759	-7.27817e-06	0.000274719		0.00300574	0.00299118	0.00355517	-1.45563e-05	0.000549438		0.574096	0.571315	0.679038	-0.00278026	0.104943		0.038061	0.0379848	0.0453571	-7.62152e-05	0.00729609		-0.971536	-0.995669	-0.768645	-0.0241328	0.202892
454		0.181	0.167336	0.199171	-0.0136645	0.0181713		0.334566	0.312723	0.393249	-0.0218425	0.0586834		0.0792839	0.0807681	0.143303	0.00148419	0.0640196		0.0015544	0.00154743	0.00179297	-6.96457e-06	0.000238579		0.00310879	0.00309486	0.00358595	-1.39291e-05	0.000477158		0.593779	0.591119	0.684916	-0.00266047	0.0911373		0.039366	0.0393014	0.0457497	-6.45258e-05	0.00638377		-0.926636	-0.949674	-0.754568	-0.0230377	0.172068
456		0.187	0.174086	0.205138	-0.0129141	0.0181378		0.345656	0.325338	0.40503	-0.0203177	0.0593734		0.0946292	0.0976411	0.159937	0.00301192	0.0653078		0.00160592	0.00160985	0.00184669	3.93233e-06	0.000240764		0.00321184	0.00321971	0.00369337	7.86467e-06	0.000481529		0.613462	0.614964	0.705434	0.00150215	0.091972		0.0406709	0.0408869	0.0471202	0.000215957	0.00644934		-0.881737	-0.894289	-0.705431	-0.0125527	0.176305
458		0.193	0.183676	0.212381	-0.00932445	0.0193811		0.356747	0.34326	0.419331	-0.0134868	0.0625841		0.109974	0.121611	0.18013	0.0116367	0.0701551		0.00165745	0.00169853	0.00191189	4.10856e-05	0.000254443		0.0033149	0.00339707	0.00382378	8.21712e-05	0.000508885		0.633146	0.64884	0.730343	0.0156947	0.0971971		0.0419758	0.0431391	0.048784	0.0011633	0.00680818		-0.836837	-0.815609	-0.64578	0.021228	0.191057
460		0.2	0.189016	0.216086	-0.0109843	0.0160864		0.369686	0.35324	0.426647	-0.0164458	0.0569609		0.127877	0.134959	0.190459	0.00708208	0.0625817		0.00171756	0.00174792	0.00194525	3.03542e-05	0.000227683		0.00343513	0.00349584	0.00389049	6.07084e-05	0.000455367		0.656109	0.667705	0.743084	0.0115953	0.0869751		0.0434983	0.0443934	0.0496351	0.000895086	0.00613684		-0.784454	-0.771794	-0.615266	0.0126597	0.169188
462		0.207	0.19307	0.220408	-0.0139304	0.0134078		0.382625	0.360816	0.435179	-0.0218089	0.0525542		0.14578	0.145092	0.202506	-0.000687944	0.0567261		0.00177768	0.00178541	0.00198415	7.72704e-06	0.000206471		0.00355536	0.00357081	0.0039683	1.54541e-05	0.000412942		0.679073	0.682025	0.757945	0.00295173	0.0788719		0.0450207	0.0453455	0.0506278	0.00032475	0.00560703		-0.732071	-0.738534	-0.579677	-0.00646295	0.152393
464		0.214	0.202477	0.225861	-0.0115234	0.0118606		0.395564	0.378396	0.445945	-0.0171676	0.0503814		0.163683	0.168606	0.217707	0.00492279	0.0540245		0.00183779	0.0018724	0.00203324	3.46036e-05	0.000195444		0.00367559	0.00374479	0.00406647	6.92073e-05	0.000390887		0.702037	0.715256	0.776696	0.0132186	0.0746594		0.0465432	0.0475549	0.0518803	0.0010117	0.00533711		-0.679687	-0.661351	-0.534771	0.018336	0.144916
466		0.222	0.210933	0.228946	-0.0110674	0.00694644		0.410351	0.394199	0.452038	-0.0161521	0.0416867		0.184143	0.189742	0.22631	0.00559885	0.0421667		0.0019065	0.00195059	0.00206102	4.4098e-05	0.00015452		0.00381299	0.00390119	0.00412203	8.81959e-05	0.00030904		0.728281	0.745127	0.787308	0.0168454	0.0590267		0.0482831	0.0495409	0.0525891	0.0012578	0.00430599		-0.619821	-0.591972	-0.509358	0.0278489	0.110463
468		0.229	0.216444	0.234054	-0.0125563	0.00505409		0.42329	0.404498	0.462123	-0.0187919	0.0388324		0.202046	0.203517	0.240549	0.00147128	0.0385029		0.00196661	0.00200156	0.002107	3.49465e-05	0.000140385		0.00393322	0.00400311	0.00421399	6.9893e-05	0.000280771		0.751245	0.764595	0.804872	0.0133496	0.0536272		0.0498055	0.0508353	0.0537623	0.00102972	0.00395678		-0.567438	-0.546756	-0.467295	0.0206824	0.100143
470		0.237	0.222011	0.241585	-0.0149891	0.0045846		0.438078	0.414903	0.476991	-0.023175	0.0389134		0.222506	0.217433	0.261542	-0.00507337	0.0390359		0.00203531	0.00205304	0.00217479	1.77269e-05	0.000139474		0.00407063	0.00410608	0.00434957	3.54537e-05	0.000278948		0.77749	0.784261	0.830769	0.00677166	0.053279		0.0515455	0.0521428	0.0554921	0.000597347	0.00394661		-0.507572	-0.501078	-0.405278	0.00649362	0.102293
472		0.245	0.230933	0.248601	-0.0140671	0.00360123		0.452865	0.431576	0.490845	-0.0212887	0.0379798		0.242967	0.239734	0.281103	-0.00323257	0.0381363		0.00210402	0.00213555	0.00223795	3.15303e-05	0.000133936		0.00420803	0.00427109	0.0044759	6.30605e-05	0.000267872		0.803734	0.815779	0.854898	0.0120446	0.0511636		0.0532854	0.0542383	0.0571038	0.00095289	0.0038184		-0.447705	-0.427875	-0.347494	0.0198297	0.100211
474		0.253	0.239535	0.251608	-0.0134646	-0.0013916		0.467652	0.447653	0.496782	-0.0199994	0.0291298		0.263427	0.261237	0.289486	-0.00219037	0.0260593		0.00217272	0.0022151	0.00226502	4.23791e-05	9.23047e-05		0.00434544	0.00443019	0.00453005	8.47583e-05	0.000184609		0.829978	0.846167	0.865239	0.0161888	0.0352604		0.0550253	0.0562587	0.0577946	0.00123339	0.00276922		-0.387839	-0.357294	-0.322729	0.0305444	0.0651102
476		0.261	0.248382	0.253906	-0.0126179	-0.00709401		0.48244	0.464186	0.501319	-0.0182537	0.0188788		0.283887	0.28335	0.295892	-0.000537722	0.0120041		0.00224142	0.00229691	0.00228571	5.54864e-05	4.42855e-05		0.00448284	0.00459381	0.00457141	0.000110973	8.85709e-05		0.856223	0.877419	0.87314	0.0211958	0.016917		0.0567653	0.0583365	0.0583223	0.00157126	0.00155704		-0.327972	-0.284709	-0.303807	0.0432629	0.0241653
478		0.27	0.256755	0.259124	-0.0132447	-0.0108761		0.499076	0.479834	0.511621	-0.0192415	0.0125452		0.306905	0.304279	0.310438	-0.00262629	0.00353237		0.00231871	0.00237434	0.00233268	5.56268e-05	1.39672e-05		0.00463742	0.00474868	0.00466536	0.000111254	2.79344e-05		0.885748	0.906997	0.891083	0.0212494	0.00533546		0.0587227	0.0603031	0.0595209	0.00158041	0.000798166		-0.260623	-0.21601	-0.260836	0.0446127	-0.00021343
480		0.278	0.266694	0.267358	-0.0113061	-0.0106423		0.513863	0.498408	0.527878	-0.0154552	0.0140148		0.327366	0.329121	0.333392	0.00175561	0.00602602		0.00238741	0.00246625	0.0024068	7.88313e-05	1.93869e-05		0.00477483	0.00493249	0.0048136	0.000157663	3.87738e-05		0.911992	0.942106	0.919398	0.0301136	0.00740579		0.0604626	0.0626373	0.0614122	0.00217472	0.000949545		-0.200756	-0.134466	-0.193028	0.0662898	0.0077287
482		0.287	0.274264	0.273957	-0.0127359	-0.0130429		0.530499	0.512555	0.540908	-0.0179438	0.0104091		0.350384	0.348043	0.351789	-0.00234025	0.00140585		0.0024647	0.00253625	0.00246621	7.15454e-05	1.50579e-06		0.00492941	0.0050725	0.00493242	0.000143091	3.01158e-06		0.941517	0.968847	0.942092	0.0273304	0.000575212		0.06242	0.0644153	0.0629281	0.00199526	0.000508015		-0.133406	-0.0723557	-0.138679	0.0610508	-0.0052722
484		0.296	0.280545	0.282495	-0.0154551	-0.0135049		0.547135	0.524293	0.557766	-0.0228417	0.0106308		0.373402	0.363743	0.375591	-0.00965874	0.00218987		0.00254199	0.00259433	0.00254307	5.2337e-05	1.0757e-06		0.00508399	0.00518866	0.00508614	0.000104674	2.15141e-06		0.971042	0.991035	0.971453	0.0199928	0.000410918		0.0643775	0.0658905	0.0648892	0.001513	0.000511767		-0.0660568	-0.0208231	-0.0683654	0.0452337	-0.00230857
486		0.304	0.288434	0.292774	-0.0155656	-0.0112257		0.561922	0.539037	0.578061	-0.0228849	0.0161389		0.393862	0.383463	0.404247	-0.0103986	0.0103855		0.0026107	0.00266729	0.00263561	5.65928e-05	2.49081e-05		0.00522139	0.00533458	0.00527121	0.000113186	4.98162e-05		0.997286	1.0189	1.0068	0.0216184	0.0095149		0.0661174	0.0677434	0.0672504	0.00162605	0.00113297		-0.00619037	0.0439083	0.0162875	0.0500987	0.0224779
488		0.313	0.294509	0.29793	-0.0184914	-0.0150702		0.578558	0.550389	0.588241	-0.0281691	0.00968229		0.41688	0.398646	0.41862	-0.0182337	0.00174017		0.00268799	0.00272346	0.00268202	3.54731e-05	-5.97097e-06		0.00537597	0.00544692	0.00536403	7.09463e-05	-1.19419e-05		1.02681	1.04036	1.02453	0.0135507	-0.00228091		0.0680748	0.0691701	0.0684346	0.00109524	0.000359779		0.0611593	0.0937452	0.0587455	0.0325858	-0.00241384
490		0.321	0.302723	0.303069	-0.0182772	-0.0179314		0.593346	0.56574	0.598387	-0.0276055	0.00504106		0.43734	0.419178	0.432946	-0.0181621	-0.00439436		0.00275669	0.00279942	0.00272828	4.27313e-05	-2.84131e-05		0.00551338	0.00559884	0.00545655	8.54627e-05	-5.68262e-05		1.05306	1.06938	1.0422	0.0163234	-0.0108538		0.0698148	0.0710993	0.069615	0.00128455	-0.000199767		0.121026	0.16114	0.101065	0.0401147	-0.0199603
492		0.329	0.309457	0.309776	-0.0195425	-0.0192237		0.608133	0.578326	0.61163	-0.029807	0.00349738		0.457801	0.436012	0.451645	-0.0217888	-0.00615532		0.00282539	0.0028617	0.00278866	3.63071e-05	-3.67322e-05		0.00565078	0.0057234	0.00557732	7.26142e-05	-7.34645e-05		1.0793	1.09317	1.06527	0.0138693	-0.0140317		0.0715547	0.072681	0.0711557	0.00112636	-0.000398949		0.180892	0.216396	0.156305	0.0355041	-0.0245867
494		0.337	0.315037	0.317989	-0.0219629	-0.0190114		0.622921	0.588754	0.627845	-0.0341669	0.00492451		0.478261	0.449958	0.474539	-0.0283024	-0.00372168		0.0028941	0.0029133	0.00286259	1.92023e-05	-3.15063e-05		0.00578819	0.00582659	0.00572518	3.84046e-05	-6.30126e-05		1.10554	1.11288	1.09351	0.00733527	-0.0120354		0.0732946	0.0739915	0.0730421	0.000696897	-0.000252514		0.240759	0.262176	0.223937	0.0214172	-0.0168219
496		0.344	0.322214	0.324945	-0.0217859	-0.0190546		0.63586	0.602166	0.641581	-0.0336932	0.00572129		0.496164	0.467898	0.493933	-0.0282657	-0.00223038		0.00295421	0.00297967	0.00292522	2.54569e-05	-2.89943e-05		0.00590842	0.00595933	0.00585043	5.09138e-05	-5.79886e-05		1.12851	1.13823	1.11743	0.00972454	-0.0110758		0.0748171	0.0756772	0.0746401	0.000860096	-0.000176964		0.293142	0.321061	0.281229	0.0279195	-0.0119128
498		0.35	0.330402	0.330753	-0.0195977	-0.0192469		0.64695	0.617469	0.653048	-0.0294815	0.00609751		0.511509	0.488365	0.510124	-0.0231441	-0.00138521		0.00300574	0.00305539	0.0029775	4.96498e-05	-2.82397e-05		0.00601147	0.00611077	0.00595499	9.92995e-05	-5.64793e-05		1.14819	1.16716	1.1374	0.0189662	-0.0107876		0.076122	0.0776003	0.0759741	0.00147827	-0.000147891		0.338041	0.388243	0.329057	0.0502012	-0.00898434
500		0.357	0.334382	0.336532	-0.0226175	-0.0204682		0.659889	0.624907	0.664457	-0.0349821	0.0045683		0.529412	0.498314	0.526234	-0.0310982	-0.00317807		0.00306585	0.00309219	0.00302952	2.63416e-05	-3.63327e-05		0.0061317	0.00618439	0.00605904	5.26833e-05	-7.26655e-05		1.17116	1.18122	1.15728	0.0100625	-0.0138791		0.0776444	0.0785351	0.0773015	0.000890636	-0.000342941		0.390425	0.420899	0.376648	0.0304744	-0.013777
502		0.363	0.338465	0.341559	-0.0245347	-0.0214414		0.67098	0.632537	0.674382	-0.0384425	0.00340262		0.544757	0.508519	0.540247	-0.0362381	-0.00450999		0.00311738	0.00312995	0.00307477	1.25708e-05	-4.26082e-05		0.00623476	0.0062599	0.00614954	2.51417e-05	-8.52165e-05		1.19084	1.19564	1.17456	0.00480206	-0.0162764		0.0789494	0.079494	0.0784561	0.000544612	-0.00049325		0.435324	0.454398	0.418045	0.0190733	-0.0172799
504		0.367	0.34553	0.34645	-0.0214704	-0.0205504		0.678373	0.645739	0.684039	-0.0326343	0.00566592		0.554987	0.526177	0.553882	-0.0288107	-0.00110504		0.00315173	0.00319528	0.0031188	4.3546e-05	-3.29295e-05		0.00630346	0.00639055	0.0062376	8.70919e-05	-6.58589e-05		1.20396	1.2206	1.19138	0.0166346	-0.0125791		0.0798194	0.0811532	0.0795796	0.0013338	-0.00023974		0.465258	0.512358	0.458324	0.0471002	-0.00693349
506		0.372	0.352964	0.35099	-0.0190364	-0.0210098		0.687616	0.659632	0.693004	-0.0279835	0.00538876		0.567775	0.544758	0.56654	-0.0230167	-0.00123473		0.00319467	0.00326402	0.00315967	6.93525e-05	-3.49937e-05		0.00638934	0.00652804	0.00631935	0.000138705	-6.99874e-05		1.22036	1.24686	1.207	0.0264927	-0.0133676		0.0809068	0.0828991	0.0806226	0.00199233	-0.000284231		0.502674	0.573352	0.495717	0.0706775	-0.00695685
508		0.378	0.35479	0.354758	-0.0232104	-0.0232422		0.698706	0.663045	0.700443	-0.0356615	0.00173713		0.58312	0.549323	0.577044	-0.0337976	-0.00607664		0.0032462	0.00328091	0.00319359	3.47117e-05	-5.26036e-05		0.00649239	0.00656181	0.00638718	6.94235e-05	-0.000105207		1.24005	1.25331	1.21995	0.0132599	-0.0200946		0.0822118	0.083328	0.081488	0.00111625	-0.000723749		0.547574	0.588334	0.526745	0.0407597	-0.0208287
510		0.383	0.357664	0.358895	-0.0253362	-0.0241046		0.707948	0.668416	0.708613	-0.0395323	0.000664426		0.595908	0.556507	0.588578	-0.0394012	-0.0073296		0.00328913	0.00330749	0.00323084	1.83514e-05	-5.8295e-05		0.00657827	0.00661497	0.00646168	3.67028e-05	-0.00011659		1.25645	1.26346	1.23418	0.00701024	-0.0222687		0.0832992	0.0840031	0.0824384	0.000703841	-0.000860792		0.58499	0.611915	0.56082	0.0269249	-0.0241703
512		0.389	0.366203	0.365148	-0.0227974	-0.0238518		0.719039	0.684374	0.720958	-0.0346653	0.00191948		0.611253	0.57785	0.60601	-0.0334032	-0.00524358		0.00334066	0.00338645	0.00328713	4.57867e-05	-5.35335e-05		0.00668132	0.0067729	0.00657426	9.15733e-05	-0.000107067		1.27613	1.29362	1.25568	0.0174905	-0.0204498		0.0846042	0.0860085	0.0838747	0.00140436	-0.000729478		0.62989	0.681974	0.612314	0.0520834	-0.0175762
514		0.395	0.372761	0.371915	-0.0222393	-0.0230847		0.730129	0.69663	0.734319	-0.0334998	0.00418996		0.626598	0.594243	0.624875	-0.0323559	-0.00172383		0.00339219	0.00344709	0.00334805	5.4906e-05	-4.41422e-05		0.00678438	0.00689419	0.00669609	0.000109812	-8.82843e-05		1.29582	1.31679	1.27895	0.0209741	-0.0168623		0.0859091	0.0875488	0.0854291	0.0016397	-0.000480031		0.67479	0.735781	0.668043	0.0609913	-0.00674683
516		0.401	0.376707	0.376426	-0.0242926	-0.0245737		0.74122	0.704005	0.743226	-0.0372146	0.00200614		0.641944	0.604108	0.63745	-0.0378362	-0.00449329		0.00344372	0.00348359	0.00338866	3.9876e-05	-5.50597e-05		0.00688743	0.00696718	0.00677731	7.97519e-05	-0.000110119		1.3155	1.33073	1.29447	0.0152326	-0.0210328		0.0872141	0.0884758	0.0864653	0.00126169	-0.000748788		0.71969	0.768163	0.705193	0.048473	-0.0144964
518		0.407	0.380656	0.380262	-0.0263443	-0.0267381		0.752311	0.711384	0.750799	-0.0409264	-0.00151135		0.657289	0.613977	0.648143	-0.0433123	-0.00914581		0.00349524	0.0035201	0.00342318	2.48612e-05	-7.2058e-05		0.00699048	0.00704021	0.00684637	4.97225e-05	-0.000144116		1.33518	1.34468	1.30766	0.00949699	-0.0275262		0.088519	0.0894031	0.0873463	0.000884076	-0.0011727		0.76459	0.800558	0.736781	0.0359682	-0.0278087
520		0.412	0.384718	0.384801	-0.0272824	-0.0271995		0.761553	0.718975	0.75976	-0.0425775	-0.00179235		0.670077	0.62413	0.660796	-0.045947	-0.00928093		0.00353818	0.00355767	0.00346404	1.94845e-05	-7.41398e-05		0.00707636	0.00711533	0.00692808	3.8969e-05	-0.00014828		1.35159	1.35903	1.32326	0.00744309	-0.0283214		0.0896065	0.0903571	0.0883888	0.000750622	-0.00121764		0.802006	0.833885	0.774158	0.0318785	-0.0278481
522		0.416	0.388269	0.386862	-0.0277306	-0.0291384		0.768946	0.725613	0.76383	-0.0433334	-0.00511663		0.680307	0.633008	0.666542	-0.0472992	-0.0137653		0.00357253	0.00359051	0.0034826	1.79783e-05	-8.9937e-05		0.00714507	0.00718102	0.00696519	3.59567e-05	-0.000179874		1.36471	1.37158	1.33035	0.00686772	-0.0343559		0.0904764	0.0911913	0.0888623	0.000714852	-0.00161418		0.831939	0.863026	0.791132	0.0310867	-0.0408076
524		0.419	0.389527	0.387369	-0.0294731	-0.031631		0.774492	0.727963	0.764832	-0.0465288	-0.00966003		0.68798	0.636151	0.667956	-0.0518288	-0.0200233		0.0035983	0.00360214	0.00348716	3.84293e-06	-0.000111132		0.00719659	0.00720428	0.00697433	7.68585e-06	-0.000222265		1.37455	1.37602	1.3321	0.001468	-0.0424526		0.0911289	0.0914866	0.0889788	0.000357705	-0.00215009		0.854389	0.873343	0.795311	0.0189536	-0.0590786
526		0.421	0.389403	0.388959	-0.0315968	-0.032041		0.778189	0.727732	0.767971	-0.0504567	-0.0102176		0.693095	0.635842	0.672389	-0.057253	-0.0207059		0.00361547	0.003601	0.00350148	-1.44762e-05	-0.000113995		0.00723094	0.00720199	0.00700295	-2.89523e-05	-0.000227989		1.38111	1.37558	1.33756	-0.00552989	-0.043546		0.0915639	0.0914576	0.089344	-0.000106319	-0.00221985		0.869356	0.872328	0.808405	0.00297253	-0.060951
528		0.421	0.389431	0.389564	-0.0315686	-0.0314357		0.778189	0.727785	0.769166	-0.050404	-0.00902251		0.693095	0.635912	0.674076	-0.0571824	-0.0190185		0.00361547	0.00360126	0.00350693	-1.42152e-05	-0.000108546		0.00723094	0.00720251	0.00701385	-2.84303e-05	-0.000217092		1.38111	1.37568	1.33965	-0.0054302	-0.0414645		0.0915639	0.0914642	0.0894831	-9.96907e-05	-0.00208082		0.869356	0.87256	0.813389	0.00320409	-0.0559665
530		0.42	0.389611	0.389374	-0.0303886	-0.0306262		0.77634	0.728121	0.76879	-0.0482192	-0.00755012		0.690537	0.636362	0.673545	-0.054175	-0.0169919		0.00360688	0.00360292	0.00350521	-3.96293e-06	-0.000101673		0.00721377	0.00720584	0.00701042	-7.92587e-06	-0.000203345		1.37783	1.37632	1.33899	-0.00151384	-0.0388389		0.0913464	0.0915065	0.0894393	0.000160073	-0.00190708		0.861873	0.874037	0.811821	0.0121641	-0.0500516
532		0.419	0.388859	0.389615	-0.0301407	-0.0293853		0.774492	0.726715	0.769266	-0.0477763	-0.00522613		0.68798	0.634482	0.674217	-0.0534974	-0.0137629		0.0035983	0.00359597	0.00350738	-2.33015e-06	-9.09165e-05		0.00719659	0.00719193	0.00701476	-4.66031e-06	-0.000181833		1.37455	1.37366	1.33982	-0.000890118	-0.0347301		0.0911289	0.0913298	0.0894947	0.000200922	-0.00163426		0.854389	0.867866	0.813805	0.0134766	-0.0405847
534		0.417	0.387798	0.388235	-0.029202	-0.0287654		0.770795	0.724732	0.766541	-0.0460629	-0.00425415		0.682864	0.631829	0.670369	-0.0510352	-0.0124952		0.00358112	0.00358615	0.00349496	5.03086e-06	-8.61647e-05		0.00716224	0.0071723	0.00698991	1.00617e-05	-0.000172329		1.36799	1.36991	1.33507	0.00192179	-0.0329149		0.0906939	0.0910806	0.0891776	0.000386634	-0.00151629		0.839423	0.859158	0.802439	0.0197353	-0.0369837
536		0.414	0.384382	0.385314	-0.0296175	-0.0286861		0.76525	0.718349	0.760774	-0.0469007	-0.00447547		0.675192	0.623292	0.662227	-0.0518998	-0.0129647		0.00355536	0.00355457	0.00346866	-7.90472e-07	-8.66934e-05		0.00711071	0.00710913	0.00693733	-1.58094e-06	-0.000173387		1.35815	1.35784	1.32503	-0.00030196	-0.0331169		0.0900415	0.0902784	0.0885068	0.000236922	-0.00153468		0.816973	0.831135	0.778386	0.014162	-0.0385864
538		0.409	0.382153	0.382917	-0.0268468	-0.026083		0.756007	0.714183	0.756042	-0.0418247	3.41712e-05		0.662404	0.61772	0.655545	-0.0446844	-0.00685897		0.00351242	0.00353395	0.00344709	2.15333e-05	-6.53316e-05		0.00702484	0.0070679	0.00689417	4.30666e-05	-0.000130663		1.34174	1.34997	1.31679	0.00822572	-0.0249567		0.088954	0.0897548	0.0879562	0.000800794	-0.000997797		0.779556	0.812844	0.758647	0.0332878	-0.0209092
540		0.405	0.378458	0.379572	-0.0265419	-0.0254282		0.748614	0.707277	0.749437	-0.0413364	0.000822895		0.652174	0.608484	0.646219	-0.0436902	-0.00595465		0.00347807	0.00349978	0.00341697	2.17148e-05	-6.10951e-05		0.00695613	0.00699956	0.00683394	4.34296e-05	-0.00012219		1.32862	1.33692	1.30528	0.00829505	-0.0233383		0.088084	0.088887	0.0871878	0.000802921	-0.000896241		0.749623	0.782527	0.731097	0.0329042	-0.0185256
542		0.4	0.371366	0.37332	-0.0286345	-0.0266801		0.739372	0.694022	0.737093	-0.0453492	-0.00227884		0.639386	0.590755	0.62879	-0.0486309	-0.0105958		0.00343513	0.00343419	0.00336069	-9.348e-07	-7.44365e-05		0.00687026	0.00686839	0.00672138	-1.8696e-06	-0.000148873		1.31222	1.31186	1.28378	-0.000357094	-0.0284347		0.0869966	0.0872211	0.0857517	0.000224566	-0.00124484		0.712207	0.724334	0.679611	0.0121279	-0.0325957
544		0.393	0.36424	0.366248	-0.0287603	-0.0267523		0.726433	0.680705	0.723129	-0.0457273	-0.00330332		0.621483	0.572944	0.609075	-0.0485397	-0.0124086		0.00337501	0.0033683	0.00329703	-6.71631e-06	-7.79867e-05		0.00675003	0.00673659	0.00659405	-1.34326e-05	-0.000155973		1.28925	1.28669	1.25946	-0.00256563	-0.0297909		0.0854741	0.0855475	0.0841273	7.33828e-05	-0.00134688		0.659823	0.665869	0.621369	0.00604531	-0.0384545
546		0.384	0.354949	0.358104	-0.0290507	-0.0258957		0.709797	0.663343	0.707051	-0.0464536	-0.00274609		0.598465	0.549722	0.586373	-0.0487436	-0.0120927		0.00329772	0.00328238	0.00322372	-1.53381e-05	-7.4005e-05		0.00659545	0.00656477	0.00644743	-3.06762e-05	-0.00014801		1.25973	1.25387	1.23146	-0.00585915	-0.0282699		0.0835167	0.0833655	0.0822567	-0.000151179	-0.00126001		0.592474	0.589644	0.554305	-0.00282956	-0.0381691
548		0.376	0.345108	0.348599	-0.0308921	-0.0274008		0.695009	0.644951	0.688284	-0.0500583	-0.00672571		0.578005	0.525122	0.559875	-0.0528827	-0.0181303		0.00322902	0.00319138	0.00313815	-3.76443e-05	-9.08687e-05		0.00645804	0.00638275	0.0062763	-7.52886e-05	-0.000181737		1.23349	1.21911	1.19877	-0.0143801	-0.0347119		0.0817768	0.0810541	0.0800734	-0.000722674	-0.0017034		0.532607	0.508898	0.476027	-0.0237096	-0.0565804
550		0.365	0.335983	0.338642	-0.0290171	-0.0263579		0.674677	0.627898	0.668624	-0.0467786	-0.00605268		0.549872	0.502314	0.532116	-0.0475581	-0.0177557		0.00313455	0.00310699	0.00304852	-2.75609e-05	-8.60389e-05		0.00626911	0.00621399	0.00609703	-5.51217e-05	-0.000172078		1.1974	1.18687	1.16453	-0.0105282	-0.0328668		0.0793844	0.078911	0.0777862	-0.000473406	-0.00159816		0.450291	0.43403	0.394026	-0.0162608	-0.0562651
552		0.355	0.328596	0.329979	-0.0264041	-0.0250206		0.656192	0.614093	0.65152	-0.0420994	-0.00467207		0.524297	0.48385	0.507967	-0.040447	-0.0163296		0.00304868	0.00303868	0.00297053	-9.99368e-06	-7.81429e-05		0.00609735	0.00607736	0.00594107	-1.99874e-05	-0.000156286		1.16459	1.16078	1.13474	-0.00381758	-0.0298506		0.0772095	0.077176	0.0757964	-3.34447e-05	-0.00141305		0.375458	0.373422	0.322686	-0.00203601	-0.0527718
554		0.345	0.318702	0.321033	-0.0262976	-0.0239674		0.637708	0.595603	0.633855	-0.0421046	-0.00385267		0.498721	0.45912	0.483025	-0.0396012	-0.0156959		0.0029628	0.00294719	0.00288999	-1.56059e-05	-7.28058e-05		0.0059256	0.00589438	0.00577998	-3.12118e-05	-0.000145612		1.13179	1.12583	1.10398	-0.00596145	-0.0278118		0.0750345	0.0748524	0.0737413	-0.00018219	-0.00129323		0.300625	0.292248	0.249006	-0.00837682	-0.0516194
556		0.334	0.308962	0.311773	-0.0250376	-0.0222275		0.617375	0.577401	0.615572	-0.0399743	-0.00180326		0.470588	0.434774	0.45721	-0.035814	-0.0133779		0.00286833	0.00285712	0.00280663	-1.12102e-05	-6.17005e-05		0.00573666	0.00571424	0.00561326	-2.24204e-05	-0.000123401		1.0957	1.09142	1.07213	-0.0042823	-0.0235696		0.0726421	0.0725648	0.0716143	-7.73783e-05	-0.00102786		0.218309	0.212334	0.172746	-0.00597441	-0.0455631
558		0.323	0.301132	0.30257	-0.0218677	-0.0204297		0.597043	0.562768	0.597403	-0.0342748	0.000360351		0.442455	0.415202	0.431557	-0.0272528	-0.0108986		0.00277387	0.00278471	0.00272379	1.08475e-05	-5.00745e-05		0.00554773	0.00556943	0.00544758	2.1695e-05	-0.000100149		1.05962	1.06376	1.04049	0.00414374	-0.0191285		0.0702497	0.0707257	0.0695005	0.000476012	-0.000749208		0.135992	0.148091	0.0969618	0.0120984	-0.0390305
560		0.312	0.289211	0.293201	-0.0227893	-0.0187993		0.57671	0.540488	0.578903	-0.0362216	0.00219344		0.414322	0.385404	0.405436	-0.0289187	-0.00888598		0.0026794	0.00267447	0.00263944	-4.9314e-06	-3.99554e-05		0.0053588	0.00534894	0.00527889	-9.8628e-06	-7.99109e-05		1.02353	1.02165	1.00827	-0.00188379	-0.015263		0.0678573	0.0679258	0.0673483	6.84333e-05	-0.000509008		0.053676	0.0502772	0.0197995	-0.00339879	-0.0338765
562		0.301	0.278137	0.283264	-0.0228634	-0.0177358		0.556377	0.519793	0.559284	-0.0365846	0.00290724		0.386189	0.357723	0.377736	-0.0284661	-0.00845373		0.00258493	0.00257206	0.00254999	-1.28725e-05	-3.49397e-05		0.00516987	0.00514412	0.00509999	-2.5745e-05	-6.98793e-05		0.987445	0.982527	0.974098	-0.0049173	-0.0133469		0.0654649	0.0653248	0.0650659	-0.000140083	-0.000399023		-0.0286403	-0.0405823	-0.0620314	-0.0119421	-0.0333911
564		0.29	0.269593	0.272886	-0.0204066	-0.0171143		0.536044	0.503827	0.538793	-0.0322177	0.00274836		0.358056	0.336369	0.348803	-0.0216875	-0.00925367		0.00249047	0.00249306	0.00245656	2.59045e-06	-3.39028e-05		0.00498094	0.00498612	0.00491313	5.1809e-06	-6.78056e-05		0.951359	0.952348	0.938408	0.000989551	-0.0129509		0.0630725	0.0633183	0.062682	0.000245815	-0.000390565		-0.110957	-0.110677	-0.147502	0.000279693	-0.0365457
566		0.278	0.265094	0.262027	-0.0129056	-0.015973		0.513863	0.495419	0.517353	-0.0184446	0.00348989		0.327366	0.325123	0.318531	-0.00224262	-0.0088346		0.00238741	0.00245145	0.00235881	6.40394e-05	-2.86005e-05		0.00477483	0.00490291	0.00471763	0.000128079	-5.7201e-05		0.911992	0.936455	0.901067	0.024463	-0.0109254		0.0604626	0.0622617	0.0601877	0.00179904	-0.000274905		-0.200756	-0.14759	-0.236927	0.0531658	-0.0361711
568		0.267	0.254215	0.252498	-0.0127851	-0.0145021		0.49353	0.475087	0.498539	-0.0184439	0.00500805		0.299233	0.297929	0.291966	-0.00130374	-0.00726665		0.00229295	0.00235085	0.00227303	5.78973e-05	-1.99173e-05		0.0045859	0.00470169	0.00454606	0.000115795	-3.98347e-05		0.875906	0.898023	0.868298	0.0221168	-0.00760842		0.0580702	0.0597064	0.0579989	0.00163621	-7.13432e-05		-0.283073	-0.236854	-0.315403	0.0462188	-0.0323307
570		0.256	0.239282	0.24342	-0.0167182	-0.0125797		0.473198	0.447179	0.480616	-0.0260187	0.00741775		0.2711	0.260603	0.26666	-0.010497	-0.00443989		0.00219848	0.00221275	0.00219131	1.427e-05	-7.16927e-06		0.00439696	0.0044255	0.00438262	2.854e-05	-1.43385e-05		0.83982	0.845271	0.837081	0.00545114	-0.00273866		0.0556778	0.0561992	0.0559137	0.000521345	0.000235939		-0.365389	-0.359376	-0.39016	0.00601331	-0.0247716
572		0.246	0.22978	0.23427	-0.0162197	-0.0117297		0.454713	0.429422	0.462549	-0.0252912	0.00783591		0.245524	0.236853	0.241152	-0.00867126	-0.00437276		0.0021126	0.00212489	0.00210894	1.22833e-05	-3.6616e-06		0.00422521	0.00424977	0.00421788	2.45665e-05	-7.32319e-06		0.807015	0.811707	0.805616	0.00469221	-0.00139873		0.0535029	0.0539676	0.053812	0.000464678	0.000309079		-0.440222	-0.437333	-0.465515	0.00288915	-0.0252928
574		0.236	0.222121	0.225995	-0.0138787	-0.010005		0.436229	0.415109	0.446211	-0.0211203	0.00998141		0.219949	0.217709	0.218082	-0.00223991	-0.00186671		0.00202673	0.00205406	0.00203445	2.73354e-05	7.72174e-06		0.00405345	0.00410812	0.00406889	5.46709e-05	1.54435e-05		0.774209	0.784651	0.777159	0.0104421	0.0029497		0.051328	0.0521687	0.0519112	0.000840763	0.000583175		-0.515055	-0.500172	-0.533664	0.0148826	-0.0186092
576		0.228	0.215036	0.218932	-0.0129635	-0.00906824		0.421442	0.401868	0.432265	-0.0195733	0.0108229		0.199488	0.2	0.198391	0.000511405	-0.0010972		0.00195802	0.00198854	0.00197086	3.05212e-05	1.28393e-05		0.00391605	0.00397709	0.00394172	6.10423e-05	2.56786e-05		0.747965	0.759624	0.752869	0.0116591	0.00490462		0.049588	0.0505048	0.0502887	0.000916708	0.000700666		-0.574921	-0.558301	-0.591833	0.0166199	-0.0169116
578		0.222	0.209413	0.212815	-0.0125871	-0.00918501		0.410351	0.391359	0.420188	-0.0189923	0.00983636		0.184143	0.185943	0.181339	0.00180017	-0.0028041		0.0019065	0.00193654	0.0019158	3.00443e-05	9.30202e-06		0.00381299	0.00387308	0.0038316	6.00885e-05	1.8604e-05		0.728281	0.739758	0.731835	0.0114769	0.00355337		0.0482831	0.049184	0.0488837	0.000900871	0.000600591		-0.619821	-0.604441	-0.642207	0.0153799	-0.0223857
580		0.217	0.20485	0.207164	-0.01215	-0.00983602		0.401109	0.382832	0.40903	-0.0182774	0.00792099		0.171355	0.174538	0.165585	0.00318267	-0.00577011		0.00186356	0.00189435	0.00186493	3.07883e-05	1.36972e-06		0.00372711	0.00378869	0.00372985	6.15766e-05	2.73943e-06		0.711879	0.72364	0.712402	0.0117611	0.000523232		0.0471956	0.0481123	0.0475857	0.000916664	0.000390008		-0.657238	-0.641878	-0.688745	0.0153593	-0.0315074
582		0.213	0.198063	0.203682	-0.0149374	-0.00931816		0.393715	0.370147	0.402155	-0.0235682	0.00843948		0.161125	0.157573	0.155878	-0.00355271	-0.00524735		0.00182921	0.00183158	0.00183358	2.37333e-06	4.37418e-06		0.00365841	0.00366316	0.00366716	4.74666e-06	8.74835e-06		0.698756	0.699663	0.700427	0.000906611	0.00167093		0.0463257	0.0465182	0.0467858	0.000192501	0.000460126		-0.687171	-0.697567	-0.717422	-0.0103961	-0.0302509
584		0.209	0.194265	0.200572	-0.0147346	-0.00842778		0.386322	0.363051	0.396015	-0.0232709	0.00969349		0.150895	0.148081	0.147209	-0.00281398	-0.00368608		0.00179485	0.00179646	0.00180559	1.60979e-06	1.07321e-05		0.00358971	0.00359293	0.00361117	3.21959e-06	2.14642e-05		0.685634	0.686249	0.689734	0.000614941	0.00409967		0.0454557	0.0456263	0.0460715	0.000170626	0.000615811		-0.717104	-0.728722	-0.743031	-0.0116181	-0.0259265
586		0.205	0.192537	0.19587	-0.0124631	-0.00913		0.378928	0.35982	0.386731	-0.0191076	0.00780301		0.140665	0.143761	0.1341	0.0030956	-0.00656463		0.0017605	0.00178048	0.00176326	1.99764e-05	2.75318e-06		0.00352101	0.00356096	0.00352651	3.99529e-05	5.50636e-06		0.672512	0.680143	0.673564	0.007631	0.00105171		0.0445857	0.0452204	0.0449914	0.000634617	0.000405674		-0.747037	-0.742904	-0.781755	0.0041329	-0.0347179
588		0.201	0.188264	0.191624	-0.0127357	-0.00937633		0.371534	0.351836	0.378347	-0.0196986	0.00681265		0.130435	0.133081	0.122263	0.00264615	-0.00817227		0.00172615	0.00174097	0.00172503	1.48171e-05	-1.12179e-06		0.0034523	0.00348194	0.00345006	2.96342e-05	-2.24358e-06		0.65939	0.66505	0.658961	0.00566013	-0.000428523		0.0437158	0.0442169	0.044016	0.000501098	0.000300255		-0.77697	-0.77796	-0.816725	-0.000989246	-0.0397548
590		0.198	0.184129	0.190634	-0.0138711	-0.00736558		0.365989	0.344107	0.376394	-0.0218816	0.0104047		0.122762	0.122744	0.119505	-1.77831e-05	-0.00325743		0.00170039	0.00170273	0.00171612	2.33911e-06	1.57363e-05		0.00340078	0.00340545	0.00343225	4.67823e-06	3.14726e-05		0.649548	0.650442	0.65556	0.000893541	0.00601126		0.0430633	0.0432456	0.0437888	0.000182321	0.000725499		-0.79942	-0.811889	-0.824872	-0.0124686	-0.0254517
592		0.196	0.183199	0.190364	-0.012801	-0.00563595		0.362292	0.342369	0.37586	-0.0199226	0.0135678		0.117647	0.12042	0.118751	0.00277296	0.00110392		0.00168321	0.00169413	0.00171369	1.09156e-05	3.0478e-05		0.00336643	0.00338826	0.00342738	2.18311e-05	6.0956e-05		0.642987	0.647157	0.65463	0.00416974	0.0116426		0.0426283	0.0430272	0.0437267	0.000398903	0.00109838		-0.814387	-0.819519	-0.827099	-0.00513158	-0.0127117
594		0.194	0.189615	0.190132	-0.00438474	-0.00386819		0.358595	0.35436	0.375401	-0.00423484	0.0168061		0.112532	0.136458	0.118104	0.0239259	0.00557158		0.00166604	0.00175346	0.0017116	8.74252e-05	4.5563e-05		0.00333207	0.00350692	0.0034232	0.00017485	9.11259e-05		0.636426	0.669823	0.653831	0.0333964	0.0174051		0.0421933	0.0445342	0.0436734	0.00234084	0.00148001		-0.829354	-0.766875	-0.829011	0.0624784	0.000342296
596		0.193	0.185073	0.1871	-0.00792698	-0.00590022		0.356747	0.345872	0.369415	-0.0108751	0.012668		0.109974	0.125104	0.109651	0.0151298	-0.000323483		0.00165745	0.00171146	0.00168431	5.40087e-05	2.68559e-05		0.0033149	0.00342292	0.00336861	0.000108017	5.37119e-05		0.633146	0.653777	0.643405	0.0206313	0.010259		0.0419758	0.0434674	0.0429769	0.00149151	0.00100105		-0.836837	-0.804143	-0.853981	0.0326939	-0.0171443
598		0.192	0.178248	0.183355	-0.0137518	-0.0086446		0.354898	0.333117	0.362022	-0.0217811	0.00712343		0.107417	0.108045	0.0992125	0.000628272	-0.00820442		0.00164886	0.00164835	0.0016506	-5.15575e-07	1.7362e-06		0.00329772	0.00329669	0.00330119	-1.03115e-06	3.47239e-06		0.629865	0.629668	0.630528	-0.00019695	0.000663227		0.0417584	0.0418644	0.0421168	0.000106093	0.000358454		-0.84432	-0.860138	-0.884817	-0.0158183	-0.0404973
600		0.19	0.17504	0.182538	-0.0149596	-0.00746185		0.351201	0.327122	0.360408	-0.0240792	0.00920668		0.102302	0.100027	0.0969341	-0.00227488	-0.00536765		0.00163169	0.00161868	0.00164324	-1.30044e-05	1.15548e-05		0.00326337	0.00323736	0.00328648	-2.60088e-05	2.31095e-05		0.623304	0.618336	0.627718	-0.00496769	0.00441392		0.0413234	0.041111	0.0419291	-0.000212338	0.000605713		-0.859287	-0.886458	-0.891548	-0.0271712	-0.0322611
602		0.188	0.175577	0.179858	-0.0124231	-0.00814243		0.347505	0.328125	0.355116	-0.0193798	0.00761093		0.0971867	0.101368	0.0894613	0.00418116	-0.00772541		0.00161451	0.00162364	0.00161911	9.13222e-06	4.59936e-06		0.00322902	0.00324728	0.00323822	1.82644e-05	9.19871e-06		0.616743	0.620231	0.6185	0.00348851	0.00175695		0.0408884	0.041237	0.0413134	0.000348644	0.000424966		-0.874253	-0.882056	-0.913623	-0.00780298	-0.0393701
604		0.185	0.173928	0.175002	-0.0110723	-0.0099979		0.341959	0.325043	0.345529	-0.0169166	0.00356945		0.0895141	0.0972456	0.0759253	0.00773154	-0.0135887		0.00158875	0.00160839	0.0015754	1.96449e-05	-1.3347e-05		0.00317749	0.00321678	0.0031508	3.92898e-05	-2.66939e-05		0.606901	0.614406	0.601803	0.00750434	-0.00509854		0.0402359	0.0408497	0.0401981	0.00061378	-3.78629e-05		-0.896703	-0.895587	-0.95361	0.00111582	-0.0569068
606		0.182	0.171942	0.173747	-0.0100578	-0.00825259		0.336414	0.321332	0.343051	-0.0150817	0.00663743		0.0818414	0.0922829	0.0724275	0.0104415	-0.00941389		0.00156298	0.00159003	0.0015641	2.70482e-05	1.12153e-06		0.00312597	0.00318006	0.00312821	5.40963e-05	2.24305e-06		0.59706	0.607392	0.597488	0.0103324	0.000428423		0.0395834	0.0403834	0.0399098	0.000799946	0.000326408		-0.919153	-0.911877	-0.963943	0.00727587	-0.0447897
608		0.178	0.166456	0.16974	-0.0115436	-0.00825971		0.32902	0.31108	0.33514	-0.0179402	0.0061194		0.0716113	0.0785706	0.0612566	0.00695933	-0.0103546		0.00152863	0.0015393	0.00152803	1.0669e-05	-5.99913e-07		0.00305726	0.0030786	0.00305606	2.1338e-05	-1.19983e-06		0.583937	0.588013	0.583708	0.00407555	-0.000229167		0.0387135	0.0390949	0.0389894	0.000381466	0.000275939		-0.949086	-0.956887	-0.996943	-0.00780096	-0.0478566
610		0.174	0.161422	0.165478	-0.0125784	-0.00852151		0.321627	0.301671	0.326725	-0.0199556	0.0050985		0.0613811	0.0659859	0.0493757	0.00460481	-0.0120054		0.00149428	0.00149274	0.00148967	-1.53841e-06	-4.61412e-06		0.00298856	0.00298548	0.00297933	-3.07681e-06	-9.22824e-06		0.570815	0.570227	0.569053	-0.000587672	-0.00176259		0.0378435	0.0379125	0.0380105	6.89417e-05	0.000166967		-0.97902	-0.998196	-1.03204	-0.0191764	-0.0530209
612		0.17	0.163157	0.16303	-0.00684331	-0.00697002		0.314233	0.304914	0.321891	-0.00931935	0.00765781		0.0511509	0.0703228	0.0425498	0.0191719	-0.00860111		0.00145993	0.00150879	0.00146762	4.88579e-05	7.6952e-06		0.00291986	0.00301757	0.00293525	9.77158e-05	1.53904e-05		0.557693	0.576357	0.560633	0.0186637	0.00293957		0.0369735	0.03832	0.0374481	0.00134642	0.000474508		-1.00895	-0.98396	-1.0522	0.0249926	-0.0432521
614		0.166	0.155606	0.157577	-0.0103945	-0.00842344		0.306839	0.290802	0.311123	-0.0160376	0.00428414		0.0409207	0.0514481	0.0273469	0.0105274	-0.0135738		0.00142558	0.00143896	0.00141853	1.33798e-05	-7.04619e-06		0.00285116	0.00287792	0.00283706	2.67595e-05	-1.40924e-05		0.544571	0.549682	0.541879	0.00511107	-0.00269164		0.0361036	0.0365464	0.0361954	0.000442865	9.18203e-05		-1.03889	-1.04592	-1.09712	-0.00702959	-0.0582299
616		0.162	0.152477	0.15489	-0.00952331	-0.00710958		0.299445	0.284954	0.30582	-0.0144911	0.00637428		0.0306905	0.0436274	0.0198585	0.0129369	-0.010832		0.00139123	0.00141002	0.00139435	1.87974e-05	3.124e-06		0.00278245	0.00282005	0.0027887	3.75949e-05	6.248e-06		0.531449	0.538629	0.532642	0.00718062	0.00119337		0.0352336	0.0358116	0.0355784	0.000577979	0.000344779		-1.06882	-1.07159	-1.11924	-0.0027674	-0.050418
618		0.159	0.148302	0.153229	-0.0106977	-0.00577117		0.2939	0.277153	0.302539	-0.0167471	0.00863889		0.0230179	0.0331932	0.0152264	0.0101753	-0.00779148		0.00136546	0.00137142	0.00137939	5.95832e-06	1.39296e-05		0.00273093	0.00274284	0.00275879	1.19166e-05	2.78592e-05		0.521607	0.523883	0.526928	0.00227608	0.0053211		0.0345811	0.0348312	0.0351967	0.000250031	0.000615587		-1.09127	-1.10584	-1.13292	-0.0145672	-0.0416519
620		0.157	0.148286	0.150746	-0.00871397	-0.00625448		0.290203	0.277123	0.297636	-0.0130806	0.00743262		0.0179028	0.0331526	0.0083035	0.0152497	-0.00959931		0.00134829	0.00137127	0.00135704	2.29835e-05	8.75001e-06		0.00269658	0.00274254	0.00271408	4.5967e-05	1.75e-05		0.515046	0.523826	0.518388	0.00877969	0.0033425		0.0341462	0.0348273	0.0346263	0.000681192	0.000480152		-1.10624	-1.10597	-1.15337	0.0002659	-0.0471363
622		0.156	0.150537	0.150574	-0.00546252	-0.0054255		0.288355	0.28133	0.297298	-0.00702463	0.00894338		0.0153453	0.0387802	0.00782672	0.0234349	-0.00751854		0.0013397	0.00139209	0.0013555	5.23915e-05	1.57982e-05		0.0026794	0.00278418	0.002711	0.000104783	3.15964e-05		0.511765	0.531779	0.5178	0.0200135	0.00603492		0.0339287	0.0353561	0.034587	0.00142747	0.000658359		-1.11372	-1.0875	-1.15478	0.0262217	-0.0410615
624		0.155	0.143939	0.148492	-0.0110608	-0.00650846		0.286506	0.268999	0.293186	-0.0175073	0.00667916		0.0127877	0.0222874	0.00201991	0.00949964	-0.0107678		0.00133111	0.00133107	0.00133675	-3.80524e-08	5.63488e-06		0.00266222	0.00266215	0.00267349	-7.61048e-08	1.12698e-05		0.508485	0.50847	0.510637	-1.4536e-05	0.00215253		0.0337112	0.0338064	0.0341086	9.52529e-05	0.000397394		-1.1212	-1.14163	-1.17193	-0.020432	-0.0507321
626		0.154	0.14175	0.147776	-0.0122499	-0.00622408		0.284658	0.264908	0.291773	-0.01975	0.00711466		0.0102302	0.0168155	2.49385e-05	0.00658531	-0.0102052		0.00132252	0.00131083	0.0013303	-1.16942e-05	7.78063e-06		0.00264505	0.00262166	0.00266061	-2.33883e-05	1.55613e-05		0.505204	0.500737	0.508176	-0.00446717	0.0029722		0.0334937	0.0332923	0.0339442	-0.000201408	0.000450508		-1.12869	-1.1596	-1.17783	-0.0309099	-0.0491421
628		0.154	0.14165	0.148345	-0.0123498	-0.0056549		0.284658	0.264721	0.292897	-0.0199366	0.00823846		0.0102302	0.0165659	0.00161168	0.00633574	-0.0086185		0.00132252	0.00130991	0.00133543	-1.26174e-05	1.29045e-05		0.00264505	0.00261981	0.00267086	-2.52349e-05	2.5809e-05		0.505204	0.500384	0.510134	-0.00481986	0.00492951		0.0334937	0.0332688	0.0340749	-0.000224857	0.000581249		-1.12869	-1.16041	-1.17314	-0.0317291	-0.0444547
630		0.154	0.140561	0.147767	-0.0134389	-0.00623302		0.284658	0.262686	0.291755	-0.0219721	0.007097		0.0102302	0.0138435	0	0.00361327	-0.0102302		0.00132252	0.00129983	0.00133022	-2.26896e-05	7.70009e-06		0.00264505	0.00259967	0.00266045	-4.53791e-05	1.54002e-05		0.505204	0.496537	0.508146	-0.00866741	0.00294144		0.0334937	0.033013	0.0339421	-0.000480668	0.000448453		-1.12869	-1.16935	-1.1779	-0.0406654	-0.0492158
632		0.154	0.146089	0.14932	-0.00791091	-0.00467967		0.284658	0.273017	0.294822	-0.0116411	0.010164		0.0102302	0.0276612	0.00433039	0.017431	-0.00589979		0.00132252	0.00135095	0.00134421	2.84308e-05	2.16836e-05		0.00264505	0.00270191	0.00268842	5.68615e-05	4.33673e-05		0.505204	0.516065	0.513487	0.0108606	0.00828315		0.0334937	0.0343114	0.0342989	0.000817679	0.000805259		-1.12869	-1.124	-1.16511	0.00469051	-0.0364234
634		0.155	0.145538	0.149465	-0.00946204	-0.00553481		0.286506	0.271987	0.295108	-0.0145195	0.00860157		0.0127877	0.0262836	0.00473424	0.0134958	-0.00805348		0.00133111	0.00134586	0.00134551	1.47464e-05	1.43999e-05		0.00266222	0.00269172	0.00269102	2.94928e-05	2.87998e-05		0.508485	0.514118	0.513986	0.00563312	0.00550077		0.0337112	0.0341819	0.0343322	0.000470746	0.000621043		-1.1212	-1.12852	-1.16392	-0.00731465	-0.0427137
636		0.156	0.144904	0.149814	-0.0110962	-0.00618648		0.288355	0.270802	0.295796	-0.0175531	0.00744088		0.0153453	0.0246985	0.00570529	0.00935319	-0.00963998		0.0013397	0.00133999	0.00134865	2.94258e-07	8.94777e-06		0.0026794	0.00267999	0.0026973	5.88516e-07	1.78955e-05		0.511765	0.511878	0.515183	0.000112407	0.00341805		0.0339287	0.034033	0.0344122	0.000104314	0.000483562		-1.11372	-1.13372	-1.16105	-0.020001	-0.0473284
638		0.157	0.143935	0.150989	-0.0130648	-0.00601095		0.290203	0.268992	0.298117	-0.0212116	0.00791346		0.0179028	0.0222775	0.00898241	0.00437464	-0.0089204		0.00134829	0.00133104	0.00135923	-1.72503e-05	1.09423e-05		0.00269658	0.00266207	0.00271846	-3.45007e-05	2.18846e-05		0.515046	0.508456	0.519226	-0.00658963	0.00417996		0.0341462	0.0338055	0.0346822	-0.000340661	0.000536091		-1.10624	-1.14167	-1.15137	-0.0354311	-0.0451307
640		0.157	0.142632	0.150286	-0.0143676	-0.00671381		0.290203	0.266557	0.296729	-0.0236464	0.00652571		0.0179028	0.0190209	0.007023	0.00111806	-0.0108798		0.00134829	0.00131899	0.0013529	-2.92985e-05	4.61505e-06		0.00269658	0.00263798	0.00270581	-5.8597e-05	9.23011e-06		0.515046	0.503854	0.516809	-0.011192	0.00176295		0.0341462	0.0334995	0.0345208	-0.000646658	0.000374644		-1.10624	-1.15236	-1.15715	-0.0461207	-0.050919
642		0.159	0.144158	0.150509	-0.014842	-0.00849122		0.2939	0.269408	0.297169	-0.0244922	0.00326834		0.0230179	0.0228342	0.00764353	-0.000183684	-0.0153744		0.00136546	0.0013331	0.00135491	-3.23662e-05	-1.05568e-05		0.00273093	0.00266619	0.00270981	-6.47324e-05	-2.11136e-05		0.521607	0.509243	0.517574	-0.0123639	-0.0040327		0.0345811	0.0338578	0.0345719	-0.000723329	-9.21032e-06		-1.09127	-1.13984	-1.15532	-0.0485702	-0.0640525
644		0.16	0.148061	0.155237	-0.0119393	-0.00476318		0.295749	0.276702	0.306504	-0.0190471	0.0107551		0.0255754	0.0325893	0.0208242	0.00701385	-0.00475122		0.00137405	0.00136919	0.00139747	-4.86385e-06	2.3418e-05		0.0027481	0.00273837	0.00279494	-9.7277e-06	4.6836e-05		0.524887	0.52303	0.533833	-0.00185799	0.00894568		0.0347986	0.0347744	0.035658	-2.42082e-05	0.000859331		-1.08379	-1.10782	-1.11638	-0.0240329	-0.0325987
646		0.161	0.150382	0.157641	-0.010618	-0.00335894		0.297597	0.28104	0.311251	-0.0165574	0.0136537		0.028133	0.0383915	0.0275267	0.0102585	-0.000606279		0.00138264	0.00139065	0.00141911	8.01429e-06	3.64736e-05		0.00276528	0.00278131	0.00283822	1.60286e-05	7.29472e-05		0.528168	0.53123	0.542101	0.00306146	0.0139329		0.0350161	0.0353196	0.0362102	0.00030349	0.00119409		-1.0763	-1.08877	-1.09658	-0.0124708	-0.0202821
648		0.162	0.156616	0.158553	-0.00538421	-0.00344655		0.299445	0.29269	0.313052	-0.0067558	0.0136067		0.0306905	0.0539734	0.0300702	0.0232828	-0.000620292		0.00139123	0.0014483	0.00142733	5.70737e-05	3.60993e-05		0.00278245	0.0028966	0.00285465	0.000114147	7.21985e-05		0.531449	0.553251	0.545239	0.0218021	0.0137899		0.0352336	0.0367837	0.0364198	0.00155011	0.00118618		-1.06882	-1.03763	-1.08907	0.0311927	-0.0202516
650		0.162	0.154945	0.158069	-0.00705507	-0.00393096		0.299445	0.289567	0.312096	-0.00987838	0.0126502		0.0306905	0.0497969	0.0287198	0.0191064	-0.00197072		0.00139123	0.00143285	0.00142297	4.16224e-05	3.17385e-05		0.00278245	0.0028657	0.00284593	8.32448e-05	6.3477e-05		0.531449	0.547348	0.543573	0.0158998	0.0121241		0.0352336	0.0363913	0.0363085	0.00115768	0.00107491		-1.06882	-1.05134	-1.09306	0.0174838	-0.0242409
652		0.162	0.151055	0.156758	-0.0109445	-0.00524161		0.299445	0.282298	0.309508	-0.0171471	0.0100624		0.0306905	0.040075	0.025066	0.00938445	-0.00562452		0.00139123	0.00139688	0.00141117	5.65476e-06	1.99398e-05		0.00278245	0.00279376	0.00282233	1.13095e-05	3.98796e-05		0.531449	0.533609	0.539066	0.00216012	0.007617		0.0352336	0.0354778	0.0360075	0.000244183	0.000773853		-1.06882	-1.08325	-1.10385	-0.0144281	-0.0350346
654		0.163	0.148342	0.157403	-0.0146578	-0.00559694		0.301294	0.277228	0.310781	-0.0240663	0.00948688		0.0332481	0.0332929	0.0268632	4.47761e-05	-0.00638486		0.00139981	0.00137179	0.00141697	-2.80244e-05	1.71554e-05		0.00279963	0.00274358	0.00283394	-5.60488e-05	3.43109e-05		0.534729	0.524024	0.541283	-0.0107053	0.00655338		0.0354511	0.0348405	0.0361555	-0.000610574	0.000704443		-1.06134	-1.10551	-1.09854	-0.0441734	-0.0372088
656		0.162	0.151822	0.1579	-0.0101777	-0.00409977		0.299445	0.283731	0.311762	-0.0157141	0.0123169		0.0306905	0.0419917	0.0282492	0.0113011	-0.00244131		0.00139123	0.00140397	0.00142145	1.27457e-05	3.02189e-05		0.00278245	0.00280794	0.00284289	2.54914e-05	6.04378e-05		0.531449	0.536317	0.542992	0.00486886	0.0115436		0.0352336	0.0356579	0.0362697	0.000424278	0.00103614		-1.06882	-1.07696	-1.09445	-0.00813672	-0.0256311
658		0.162	0.156679	0.157234	-0.00532069	-0.00476616		0.299445	0.292808	0.310447	-0.00663711	0.0110012		0.0306905	0.0541321	0.0263915	0.0234416	-0.00429907		0.00139123	0.00144889	0.00141545	5.7661e-05	2.42199e-05		0.00278245	0.00289778	0.00283089	0.000115322	4.84398e-05		0.531449	0.553475	0.540701	0.0220265	0.009252		0.0352336	0.0367986	0.0361167	0.00156503	0.000883064		-1.06882	-1.03711	-1.09994	0.0317139	-0.0311191
660		0.161	0.154233	0.156391	-0.00676669	-0.00460885		0.297597	0.288237	0.308783	-0.00935986	0.0111858		0.028133	0.0480182	0.0240422	0.0198852	-0.00409076		0.00138264	0.00142627	0.00140786	4.36295e-05	2.52217e-05		0.00276528	0.00285254	0.00281572	8.7259e-05	5.04433e-05		0.528168	0.544835	0.537803	0.0166665	0.00963467		0.0350161	0.0362242	0.0359231	0.00120804	0.000906989		-1.0763	-1.05717	-1.10688	0.0191284	-0.0305757
662		0.161	0.153446	0.158398	-0.00755366	-0.00260185		0.297597	0.286766	0.312746	-0.0108306	0.0151485		0.028133	0.0460511	0.0296373	0.0179181	0.00150431		0.00138264	0.00141899	0.00142593	3.63521e-05	4.32891e-05		0.00276528	0.00283798	0.00285186	7.27041e-05	8.65781e-05		0.528168	0.542055	0.544704	0.0138865	0.0165364		0.0350161	0.0360393	0.0363841	0.00102321	0.001368		-1.0763	-1.06363	-1.09035	0.0126716	-0.0140472
664		0.159	0.150321	0.157948	-0.0086792	-0.0010524		0.2939	0.280925	0.311856	-0.0129748	0.0179558		0.0230179	0.0382386	0.0283813	0.0152207	0.00536338		0.00136546	0.00139009	0.00142187	2.46244e-05	5.64088e-05		0.00273093	0.00278018	0.00284374	4.92487e-05	0.000112818		0.521607	0.531013	0.543155	0.0094065	0.0215482		0.0345811	0.0353052	0.0362806	0.000724108	0.00169949		-1.09127	-1.08928	-1.09406	0.00199404	-0.00279106
666		0.158	0.149201	0.155238	-0.00879871	-0.00276172		0.292052	0.278833	0.306507	-0.0132186	0.0144548		0.0204604	0.0354403	0.0208283	0.01498	0.000367929		0.00135688	0.00137973	0.00139748	2.28595e-05	4.06068e-05		0.00271375	0.00275947	0.00279496	4.57191e-05	8.12135e-05		0.518326	0.527059	0.533838	0.00873235	0.0155118		0.0343636	0.0350423	0.0356583	0.000678665	0.00129465		-1.09875	-1.09846	-1.11637	0.000292081	-0.0176201
668		0.157	0.147764	0.153931	-0.00923594	-0.00306912		0.290203	0.276147	0.303925	-0.0140561	0.0137219		0.0179028	0.0318479	0.0171836	0.0139451	-0.000719256		0.00134829	0.00136644	0.00138571	1.81566e-05	3.74251e-05		0.00269658	0.00273289	0.00277143	3.63132e-05	7.48503e-05		0.515046	0.521982	0.529342	0.00693582	0.0142964		0.0341462	0.0347048	0.035358	0.0005586	0.00121183		-1.10624	-1.11025	-1.12714	-0.0040167	-0.0209037
670		0.156	0.149984	0.15303	-0.00601598	-0.00297006		0.288355	0.280296	0.302146	-0.00805894	0.0137915		0.0153453	0.0373968	0.014672	0.0220515	-0.000673312		0.0013397	0.00138697	0.0013776	4.72734e-05	3.79026e-05		0.0026794	0.00277395	0.0027552	9.45469e-05	7.58052e-05		0.511765	0.529824	0.526244	0.0180585	0.0144788		0.0339287	0.0352261	0.035151	0.00129748	0.00122238		-1.11372	-1.09204	-1.13456	0.0216807	-0.0208399
672		0.154	0.152103	0.15347	-0.00189732	-0.000529692		0.284658	0.284255	0.303016	-0.000402657	0.0183578		0.0102302	0.0426925	0.0158996	0.0324624	0.00566941		0.00132252	0.00140657	0.00138157	8.40413e-05	5.90425e-05		0.00264505	0.00281313	0.00276313	0.000168083	0.000118085		0.505204	0.537308	0.527758	0.0321038	0.0225542		0.0334937	0.0357237	0.0352522	0.00223007	0.00175851		-1.12869	-1.07466	-1.13093	0.0540303	-0.00224676
674		0.153	0.151339	0.150336	-0.00166135	-0.00266438		0.28281	0.282828	0.296827	1.79188e-05	0.014017		0.00767263	0.0407828	0.00716079	0.0331102	-0.000511841		0.00131394	0.0013995	0.00135335	8.55638e-05	3.94113e-05		0.00262787	0.002799	0.0027067	0.000171128	7.88226e-05		0.501924	0.534609	0.516979	0.0326854	0.0150551		0.0332762	0.0355443	0.0345322	0.00226811	0.00125596		-1.13617	-1.08092	-1.15675	0.055245	-0.0205788
676		0.153	0.138227	0.152691	-0.0147732	-0.000308541		0.28281	0.258324	0.301478	-0.024486	0.0186685		0.00767263	0.00800881	0.0137283	0.00033618	0.0060557		0.00131394	0.00127825	0.00137456	-3.56877e-05	6.0619e-05		0.00262787	0.0025565	0.00274911	-7.13754e-05	0.000121238		0.501924	0.488291	0.52508	-0.0136327	0.0231564		0.0332762	0.0324648	0.0350733	-0.000811414	0.0017971		-1.13617	-1.1885	-1.13735	-0.0523341	-0.00117757
678		0.152	0.135023	0.152566	-0.0169773	0.000566423		0.280961	0.252336	0.301231	-0.0286255	0.02027		0.00511509	0	0.0133798	-0.00511509	0.00826468		0.00130535	0.00124862	0.00137343	-5.67295e-05	6.80812e-05		0.0026107	0.00249724	0.00274686	-0.000113459	0.000136162		0.498643	0.476972	0.52465	-0.0216707	0.026007		0.0330587	0.0317122	0.0350446	-0.00134645	0.00198587		-1.14365	-1.21479	-1.13838	-0.0711393	0.00527601
680		0.151	0.142283	0.151477	-0.00871741	0.000476582		0.279113	0.265903	0.299079	-0.0132095	0.0199666		0.00255754	0.0181465	0.0103415	0.015589	0.00778399		0.00129676	0.00131575	0.00136362	1.89937e-05	6.68581e-05		0.00259352	0.00263151	0.00272724	3.79874e-05	0.000133716		0.495363	0.502618	0.520902	0.0072556	0.0255398		0.0328412	0.0334173	0.0347942	0.000576136	0.00195303		-1.15114	-1.15523	-1.14735	-0.00409085	0.00378407
682		0.15	0.148205	0.150175	-0.00179484	0.000174504		0.277264	0.276972	0.296509	-0.000292774	0.0192442		0	0.0329504	0.00671164	0.0329504	0.00671164		0.00128817	0.00137052	0.0013519	8.23504e-05	6.37243e-05		0.00257635	0.00274105	0.00270379	0.000164701	0.000127449		0.492082	0.52354	0.516425	0.0314578	0.0243427		0.0326237	0.0348084	0.0344951	0.00218464	0.00187143		-1.15862	-1.10663	-1.15807	0.0519855	0.000544267
684		0.15	0.142932	0.150729	-0.00706815	0.000729368		0.277264	0.267117	0.297604	-0.0101477	0.0203397		0	0.0197694	0.00825847	0.0197694	0.00825847		0.00128817	0.00132176	0.00135689	3.35856e-05	6.87193e-05		0.00257635	0.00264352	0.00271378	6.71712e-05	0.000137439		0.492082	0.504912	0.518333	0.0128297	0.0262508		0.0326237	0.0335698	0.0346226	0.000946118	0.00199888		-1.15862	-1.1499	-1.15351	0.00871951	0.00511378
686		0.15	0.138705	0.154261	-0.0112947	0.00426089		0.277264	0.259218	0.304577	-0.0180464	0.0273125		0	0.00920496	0.0181036	0.00920496	0.0181036		0.00128817	0.00128267	0.00138868	-5.49897e-06	0.000100511		0.00257635	0.00256535	0.00277737	-1.09979e-05	0.000201021		0.492082	0.489981	0.530477	-0.00210061	0.0383951		0.0326237	0.0325772	0.0354338	-4.65467e-05	0.00281007		-1.15862	-1.18458	-1.12442	-0.0259579	0.0341972
688		0.151	0.139997	0.152305	-0.011003	0.00130457		0.279113	0.261632	0.300714	-0.0174809	0.0216014		0.00255754	0.0124336	0.0126498	0.00987605	0.0100922		0.00129676	0.00129462	0.00137107	-2.14204e-06	7.43118e-05		0.00259352	0.00258924	0.00274214	-4.28408e-06	0.000148624		0.495363	0.494544	0.52375	-0.00081826	0.0283871		0.0328412	0.0328805	0.0349844	3.9333e-05	0.00214322		-1.15114	-1.17398	-1.14053	-0.0228433	0.0106029
690		0.152	0.139347	0.152753	-0.0126533	0.00075301		0.280961	0.260416	0.3016	-0.0205447	0.0206384		0.00511509	0.010808	0.0138999	0.0056929	0.00878484		0.00130535	0.0012886	0.00137511	-1.6744e-05	6.97609e-05		0.0026107	0.00257721	0.00275022	-3.3488e-05	0.000139522		0.498643	0.492247	0.525292	-0.00639621	0.0266487		0.0330587	0.0327278	0.0350874	-0.000330905	0.00202873		-1.14365	-1.17931	-1.13684	-0.0356626	0.00681263
692		0.153	0.147826	0.158157	-0.00517386	0.00515653		0.28281	0.276263	0.312268	-0.00654639	0.0294588		0.00767263	0.032003	0.0289637	0.0243304	0.0212911		0.00131394	0.00136702	0.00142375	5.30819e-05	0.000109816		0.00262787	0.00273404	0.00284751	0.000106164	0.000219633		0.501924	0.522201	0.543874	0.0202773	0.0419499		0.0332762	0.0347193	0.0363286	0.00144315	0.00305243		-1.13617	-1.10974	-1.09234	0.0264258	0.0438293
694		0.155	0.143949	0.158725	-0.0110505	0.00372472		0.286506	0.269018	0.31339	-0.0174881	0.0268838		0.0127877	0.0223131	0.0305477	0.00952534	0.01776		0.00133111	0.00133117	0.00142887	5.70283e-08	9.77558e-05		0.00266222	0.00266234	0.00285774	1.14057e-07	0.000195512		0.508485	0.508507	0.545827	2.17848e-05	0.0373427		0.0337112	0.0338088	0.0364591	9.76677e-05	0.00274796		-1.1212	-1.14155	-1.08766	-0.0203476	0.0335419
696		0.158	0.14722	0.160762	-0.0107797	0.00276157		0.292052	0.275131	0.317412	-0.0169207	0.0253601		0.0204604	0.0304888	0.036226	0.0100284	0.0157656		0.00135688	0.00136142	0.0014472	4.54071e-06	9.03284e-05		0.00271375	0.00272283	0.00289441	9.08142e-06	0.000180657		0.518326	0.520061	0.552832	0.00173455	0.0345055		0.0343636	0.0345771	0.036927	0.000213406	0.00256335		-1.09875	-1.11471	-1.07089	-0.0159611	0.0278663
698		0.161	0.154535	0.166216	-0.00646544	0.00521592		0.297597	0.2888	0.328181	-0.00879687	0.0305841		0.028133	0.0487712	0.0514315	0.0206382	0.0232985		0.00138264	0.00142905	0.0014963	4.64153e-05	0.000113666		0.00276528	0.00285811	0.00299261	9.28306e-05	0.000227332		0.528168	0.545899	0.571588	0.0177306	0.0434204		0.0350161	0.0362949	0.0381799	0.00127879	0.00316374		-1.0763	-1.0547	-1.02597	0.0216001	0.050335
[truncated: 74 more rows]
[truncated: 13 more columns]

## Sheet: Green_scaled
		Raw						Normalized: Max, S'=S/max(S)						Normalized: MinMax, S'=[S-min(S)]/[max(S)-min(S)]						Normalized: AUC, S'=S/Area(S)						Normalized: Sum, S'=S/sum(S)						Normalized: Ave, S'=S/average(S)						Normalized: L2, S'=S/sqrt(sum(S^2))						Normalized: SNV, S'=[S-average(S)]/stdev(S)
[truncated: 207 more rows]
[truncated: 13 more columns]

[truncated: 10 more sheets: Blue, Blue_scaled, Combined_RGB Figs, <-->, Chaudhary, Chaudhary_scaled, Nogueira, Nogueira_scaled, Mallia, Mallia_scaled]
